# Supplementary material for: 4,6-Dibromo-2-[(E)-(4-{[(E)-3,5-dibromo-2-hy­droxy­benzyl­idene]amino}­butyl)­imino­meth­yl]phenol
Source: Acta Crystallogr Sect E Struct Rep Online. 2012 Jun 30;68(Pt 7):o2270–1. doi: 10.1107/S1600536812028863 (PMC3394053; doi:10.1107/S1600536812028863)
Supplement: Supplementary file 2 [file e-68-o2270-Isup2.hkl]

# 
# h,k,l, Fc-squared, Fo-squared, sigma(Fo-squared) and status flag 
# 
data_I
_shelx_title ' BSBNIR in Pbcn YELLOW NEEDLE' 
_shelx_refln_list_code          4 
_shelx_F_calc_maximum      482.09 
_exptl_crystal_F_000      1176.00 
_reflns_d_resolution_high  0.7787 
 
loop_ 
 _symmetry_equiv_pos_as_xyz 
 'x, y, z' 
 'x+1/2, -y+1/2, -z' 
 '-x, y, -z+1/2' 
 '-x+1/2, -y+1/2, z+1/2' 
 '-x, -y, -z' 
 '-x-1/2, y-1/2, z' 
 'x, -y, z-1/2' 
 'x-1/2, y-1/2, -z-1/2' 
 
_cell_length_a    15.9537 
_cell_length_b    12.8784 
_cell_length_c     9.5566 
_cell_angle_alpha  90.000 
_cell_angle_beta   90.000 
_cell_angle_gamma  90.000 
 
_shelx_F_squared_multiplier     1.000 
 
loop_ 
 _refln_index_h 
 _refln_index_k 
 _refln_index_l 
 _refln_F_squared_calc 
 _refln_F_squared_meas 
 _refln_F_squared_sigma 
 _refln_observed_status 
   2   0   0      216.97      154.57     18.37 o 
   4   0   0    38407.40    35887.62    868.30 o 
   6   0   0     5798.84     5820.81    154.43 o 
   8   0   0     1242.44     1306.01    109.82 o 
  10   0   0    14277.27    14256.34    464.68 o 
  12   0   0     9846.45    10732.82    396.22 o 
  14   0   0     1312.31     1318.23    109.63 o 
  16   0   0     2242.88     2402.72    144.81 o 
  18   0   0     1411.08     1262.65    169.60 o 
  20   0   0        2.47       18.60    137.74 o 
   1   1   0    11309.83    11560.51    196.25 o 
   3   1   0     1586.16     1605.43     31.53 o 
   5   1   0     3647.23     3963.96     80.15 o 
   7   1   0     5433.07     5453.03    157.86 o 
   9   1   0     1981.16     1988.28     81.90 o 
  11   1   0     2826.00     2748.69    173.49 o 
  13   1   0      125.99      191.72     61.36 o 
  15   1   0      668.71      489.31     73.60 o 
  17   1   0      395.35      426.69     98.01 o 
  19   1   0      125.23      186.49    102.45 o 
   0   2   0    12935.78    13486.30    282.40 o 
   2   2   0    14355.32    14300.48    246.91 o 
   4   2   0    23950.20    23478.64    327.24 o 
   6   2   0     1268.26     1408.64     49.98 o 
   8   2   0     1616.15     1449.86     70.07 o 
  10   2   0    18722.24    17508.22    365.25 o 
  12   2   0     6146.92     5922.35    163.71 o 
  14   2   0     1706.89     1685.23     92.15 o 
  16   2   0     6227.65     6890.49    228.72 o 
  18   2   0      379.92      333.38    102.41 o 
  20   2   0        0.56       29.67    101.60 o 
   1   3   0    79952.80    84852.70   1314.13 o 
   3   3   0     3070.85     2976.93     64.25 o 
   5   3   0     1131.29     1088.15     42.80 o 
   7   3   0     4354.76     3935.79    111.91 o 
   9   3   0    26181.37    25790.27    567.50 o 
  11   3   0     1743.25     1455.68     94.26 o 
  13   3   0       24.52      -24.40     71.35 o 
  15   3   0     1127.41      952.57    100.98 o 
  17   3   0      887.71     1066.33    139.53 o 
  19   3   0      484.29      496.10    116.42 o 
   0   4   0    21442.66    23506.27    493.65 o 
   2   4   0      103.29       85.27     18.14 o 
   4   4   0    53615.09    53241.83    901.46 o 
   6   4   0     2535.65     2374.79     79.89 o 
   8   4   0    21834.20    22948.39    555.44 o 
  10   4   0      605.01      726.91     83.49 o 
  12   4   0     2433.25     2228.37    141.02 o 
  14   4   0      305.50      331.46     86.84 o 
  16   4   0        9.85       58.22    120.42 o 
  18   4   0       50.18      263.23    126.94 o 
   1   5   0    11330.79    10907.46    197.61 o 
   3   5   0    14412.02    14475.15    447.70 o 
   5   5   0     3135.98     3424.12    116.52 o 
   7   5   0    10098.88    10747.77    259.30 o 
   9   5   0     1222.79     1188.49     74.32 o 
  11   5   0     3843.53     4135.77    210.39 o 
  13   5   0        7.07      129.62     93.20 o 
  15   5   0     1071.38      935.16    128.69 o 
  17   5   0      505.89      608.32    131.99 o 
  19   5   0       22.89       95.41    126.77 o 
   0   6   0      758.26      842.44     68.34 o 
   2   6   0    13735.18    14142.52    312.64 o 
   4   6   0    37090.25    37749.60    917.38 o 
   6   6   0    16648.65    16423.43    424.72 o 
   8   6   0    39072.34    38962.24    815.60 o 
  10   6   0     4337.11     4652.41    141.15 o 
  12   6   0     4128.12     4307.64    352.73 o 
  14   6   0      634.70      354.10    110.65 o 
  16   6   0       19.02      -22.69    111.52 o 
  18   6   0     1191.71     1131.09    160.59 o 
   1   7   0      448.40      594.93     48.86 o 
   3   7   0     7354.47     7613.68    188.16 o 
   5   7   0      496.38      426.08     60.86 o 
   7   7   0     1155.82     1086.89     82.96 o 
   9   7   0      298.57      316.70     78.81 o 
  11   7   0        5.97      -39.72     74.27 o 
  13   7   0        0.07      -93.07     93.07 o 
  15   7   0       14.18      -35.30    114.41 o 
  17   7   0       45.22      138.09    141.54 o 
   0   8   0      543.27      407.76     68.03 o 
   2   8   0    10903.48    10824.59    256.81 o 
   4   8   0    23708.93    22720.07    584.75 o 
   6   8   0     8821.36     8736.81    255.15 o 
   8   8   0    21773.73    22169.85    576.86 o 
  10   8   0       11.40      -34.05     64.01 o 
  12   8   0       29.25       70.82     92.87 o 
  14   8   0       57.77       -0.78    111.90 o 
  16   8   0        5.17      -85.26    159.36 o 
   1   9   0     3675.55     3598.35    143.29 o 
   3   9   0     5578.58     5370.97    155.58 o 
   5   9   0      292.91      245.46     55.29 o 
   7   9   0     6890.06     6887.95    224.69 o 
   9   9   0     6296.88     5857.12    227.75 o 
  11   9   0      379.31      387.06     97.71 o 
  13   9   0       18.78       92.44    107.29 o 
  15   9   0       84.13       63.38    128.65 o 
  17   9   0      467.32      294.90    154.11 o 
   0  10   0    12767.59    12484.91    424.69 o 
   2  10   0       56.01       85.89     57.23 o 
   4  10   0     2993.10     2853.58    115.35 o 
   6  10   0      224.61      240.37     64.66 o 
   8  10   0     8859.18     8815.78    278.26 o 
  10  10   0       89.55      249.91     94.32 o 
  12  10   0     2726.42     2772.55    187.57 o 
  14  10   0       67.41       98.99    126.77 o 
  16  10   0      228.53      368.84    146.19 o 
   1  11   0     4054.12     3741.71    141.43 o 
   3  11   0     2661.06     2834.56    123.77 o 
   5  11   0      116.55        3.29     64.85 o 
   7  11   0     5161.74     5087.18    170.50 o 
   9  11   0     2316.84     2104.87    171.54 o 
  11  11   0      214.70      165.24    109.05 o 
  13  11   0       27.11     -116.20    116.20 o 
  15  11   0      172.58      269.96    141.78 o 
   0  12   0    21754.73    21804.11    708.88 o 
   2  12   0      481.19      407.47     77.65 o 
   4  12   0     4425.29     4426.17    231.39 o 
   6  12   0       14.79       -3.96     73.34 o 
   8  12   0      107.17      -75.99     75.99 o 
  10  12   0     3071.04     3119.41    154.04 o 
  12  12   0     1666.84     2287.91    172.90 o 
  14  12   0      220.15      186.81    136.97 o 
   1  13   0      101.22      -42.03     74.10 o 
   3  13   0      153.50      203.53     78.93 o 
   5  13   0      291.97      432.82    119.46 o 
   7  13   0      739.17      641.51     94.56 o 
   9  13   0      901.24      897.34    108.43 o 
  11  13   0      134.89       77.33    100.81 o 
   0  14   0    12753.28    13504.70   1015.54 o 
   2  14   0     1588.68     1667.05    119.97 o 
   4  14   0     3390.25     3231.13    158.65 o 
   6  14   0       49.49       15.47     90.71 o 
   8  14   0        0.50      -42.22     88.71 o 
  10  14   0     1203.09     1232.71    123.54 o 
   1  15   0     2622.29     2740.60    152.53 o 
   3  15   0      435.85      611.20    107.93 o 
   5  15   0       25.82      103.88     98.13 o 
   7  15   0        1.53       -1.29    101.60 o 
   0  16   0     1774.18     1911.41    204.85 o 
   2  16   0       96.94       24.96    102.26 o 
   4  16   0     1372.78     1229.56    130.83 o 
   1   1   1     2113.65     2210.60     34.41 o 
   2   1   1      991.08      930.00     14.59 o 
   3   1   1    41267.62    41398.80    395.56 o 
   4   1   1    38642.05    38762.14    381.60 o 
   5   1   1     7757.11     8014.67     93.83 o 
   6   1   1    40357.50    40336.17    423.90 o 
   7   1   1    31226.39    30862.18    417.87 o 
   8   1   1        1.57       21.29     28.10 o 
   9   1   1    10331.35     9984.58    195.65 o 
  10   1   1     5903.94     5831.16    115.33 o 
  11   1   1     2504.37     2527.09     75.74 o 
  12   1   1     1444.50     1496.85     64.71 o 
  13   1   1      123.27      112.13     39.19 o 
  14   1   1      951.72     1044.93     53.19 o 
  15   1   1     1074.79     1322.01     64.91 o 
  16   1   1      435.25      593.73     57.99 o 
  17   1   1      537.16      550.30     65.94 o 
  18   1   1       10.44       52.07     66.15 o 
  19   1   1      293.25      314.67     75.69 o 
  20   1   1      499.70      627.65    125.62 o 
   0   2   1     1108.28     1208.04     26.25 o 
   1   2   1     2859.83     3014.02     42.48 o 
   2   2   1     8035.46     8410.75    100.33 o 
   3   2   1     9925.22    10405.84    115.97 o 
   4   2   1        9.68       13.67      9.66 o 
   5   2   1    23978.41    24620.79    250.51 o 
   6   2   1       25.35        8.40     15.34 o 
   7   2   1     1750.00     1830.36     50.69 o 
   8   2   1     7327.13     7222.39    124.48 o 
   9   2   1        3.30      -21.90     30.14 o 
  10   2   1      415.09      408.55     41.13 o 
  11   2   1     5339.26     5013.75    108.39 o 
  12   2   1      251.96      267.19     45.62 o 
  13   2   1     2290.25     2226.79     76.78 o 
  14   2   1       38.84       57.43     50.24 o 
  15   2   1     1690.01     1768.49     78.32 o 
  16   2   1      434.53      643.49     69.01 o 
  17   2   1        5.52       23.45     58.91 o 
  18   2   1      389.68      406.48     82.51 o 
  19   2   1       35.65      111.48     71.62 o 
  20   2   1       73.50       76.67     75.00 o 
   1   3   1    19157.42    19578.27    227.33 o 
   2   3   1    11032.37    10821.47    135.07 o 
   3   3   1    23407.47    24126.12    278.94 o 
   4   3   1     2096.38     2114.41     36.24 o 
   5   3   1    11047.99    11550.51    147.90 o 
   6   3   1     4960.63     5112.38     87.51 o 
   7   3   1    18048.36    18134.10    300.82 o 
   8   3   1       41.22       43.71     29.16 o 
   9   3   1     3781.76     3717.17    102.26 o 
  10   3   1     5566.19     5437.62    142.28 o 
  11   3   1     2842.04     2600.20     85.34 o 
  12   3   1       45.51      -42.79     46.64 o 
  13   3   1     1067.10      920.63     66.75 o 
  14   3   1      196.98      197.38     58.03 o 
  15   3   1      488.94      450.08     67.18 o 
  16   3   1      391.90      407.00     67.79 o 
  17   3   1      573.24      627.42     77.73 o 
  18   3   1        2.52      -51.11     67.76 o 
  19   3   1      755.17      660.83     84.78 o 
  20   3   1        1.56      -24.08     81.69 o 
   0   4   1     4602.46     4495.74     82.68 o 
   1   4   1    13182.48    13334.93    153.35 o 
   2   4   1    10970.87    11135.62    135.17 o 
   3   4   1    16344.96    16096.29    199.45 o 
   4   4   1       84.11       88.19     17.46 o 
   5   4   1    36918.35    36994.05    576.67 o 
   6   4   1      788.10      756.69     35.60 o 
   7   4   1     3174.83     2933.50     72.67 o 
   8   4   1     6521.08     6764.45    132.33 o 
   9   4   1      131.79      133.84     37.60 o 
  10   4   1      708.87      632.77     47.74 o 
  11   4   1     2432.03     2304.71     86.61 o 
  12   4   1      113.49       86.27     53.77 o 
  13   4   1     1694.34     1669.84     86.09 o 
  14   4   1      164.99       95.31     60.97 o 
  15   4   1      375.15      404.97     73.47 o 
  16   4   1        3.29       21.12     68.66 o 
  17   4   1       54.37       10.35     71.68 o 
  18   4   1       81.10       68.33     79.38 o 
  19   4   1      143.22      109.59     89.14 o 
   1   5   1    28003.69    29099.20    368.53 o 
   2   5   1    18987.97    19640.21    265.73 o 
   3   5   1    11011.41    10769.55    182.59 o 
   4   5   1     8949.06     9027.29    186.76 o 
   5   5   1     5118.11     4812.85    103.63 o 
   6   5   1       17.16       47.76     28.12 o 
   7   5   1     2279.05     2121.22     63.53 o 
   8   5   1     2488.50     2586.01     94.82 o 
   9   5   1       59.24       76.21     34.61 o 
  10   5   1      131.59      171.23     37.95 o 
  11   5   1     6543.55     6551.57    157.68 o 
  12   5   1     4145.06     4258.27    133.54 o 
  13   5   1      324.29      364.03     68.95 o 
  14   5   1     2697.62     2750.37    119.55 o 
  15   5   1     1564.32     1387.23    127.10 o 
  16   5   1       83.56       78.91     80.87 o 
  17   5   1      104.46      228.34     85.87 o 
  18   5   1       57.59      141.25     88.20 o 
  19   5   1       27.88       28.98     89.00 o 
   0   6   1       67.54       78.30     29.85 o 
   1   6   1     1393.42     1470.87     43.21 o 
   2   6   1      181.22      215.71     24.56 o 
   3   6   1     1264.09     1258.64     43.74 o 
   4   6   1     2659.59     2848.15     75.88 o 
   5   6   1      219.11      276.74     36.72 o 
   6   6   1      490.66      383.35     38.28 o 
   7   6   1     1815.96     1824.22     65.58 o 
   8   6   1      441.99      419.91     39.75 o 
   9   6   1      433.26      394.15     42.35 o 
  10   6   1      988.72     1015.60     54.27 o 
  11   6   1     1656.75     1554.94     76.51 o 
  12   6   1        3.75        5.77     55.17 o 
  13   6   1      346.73      268.04     71.02 o 
  14   6   1      362.63      487.21     82.17 o 
  15   6   1      156.46       52.00     75.91 o 
  16   6   1        0.60      -21.73     83.08 o 
  17   6   1       21.05      -67.84     84.49 o 
  18   6   1       15.83       38.76     92.90 o 
  19   6   1        6.35      132.65     99.05 o 
   1   7   1    26047.92    25879.37    392.55 o 
   2   7   1    23862.89    23746.33    362.53 o 
   3   7   1     5198.91     5126.81     97.91 o 
   4   7   1    12629.84    12145.65    211.54 o 
   5   7   1     4813.76     4763.40    111.95 o 
   6   7   1     1307.54     1247.73     55.94 o 
   7   7   1     1746.02     1619.33     66.36 o 
   8   7   1     1859.93     1712.81     70.29 o 
   9   7   1       19.72       42.51     31.53 o 
  10   7   1        4.14        9.57     55.76 o 
  11   7   1     9534.21    10004.99    198.38 o 
  12   7   1     3028.55     3129.11    118.32 o 
  13   7   1        8.34      110.56     71.26 o 
  14   7   1     2388.59     2544.94    122.30 o 
  15   7   1     1572.69     1738.85    133.57 o 
  16   7   1        9.63      111.61     86.89 o 
  17   7   1       52.83      -14.00     92.85 o 
  18   7   1       97.44      187.12    101.25 o 
   0   8   1     1938.21     2010.45     84.44 o 
   1   8   1     1129.73      924.27     43.12 o 
   2   8   1      252.09      248.54     32.65 o 
   3   8   1     1898.32     1782.02     57.21 o 
   4   8   1       93.20       54.65     31.26 o 
   5   8   1     1875.12     1667.54     61.13 o 
   6   8   1       56.52      102.37     41.92 o 
   7   8   1      972.36     1061.65     61.97 o 
   8   8   1      123.13      162.01     56.43 o 
   9   8   1      485.06      552.56     58.37 o 
  10   8   1      742.02      785.51     63.58 o 
  11   8   1     1953.18     1919.47     98.24 o 
  12   8   1     1113.18     1015.94     93.48 o 
  13   8   1      750.95      730.85     83.94 o 
  14   8   1     1008.78     1016.43     96.82 o 
  15   8   1      577.44      485.36     95.20 o 
  16   8   1        9.18       71.46     98.33 o 
  17   8   1       39.62       51.01     99.08 o 
   1   9   1    11228.82    11354.67    193.14 o 
   2   9   1     9395.37     9163.99    162.04 o 
   3   9   1     4014.35     3804.22     89.48 o 
   4   9   1      451.99      505.47     46.47 o 
   5   9   1     7510.68     7061.21    134.95 o 
   6   9   1       18.53        5.67     39.81 o 
   7   9   1     4499.17     4353.48    117.53 o 
   8   9   1        5.90      -50.81     54.91 o 
   9   9   1        4.39       31.45     70.76 o 
  10   9   1      288.53      316.99     62.58 o 
  11   9   1     1269.78     1402.66     88.75 o 
  12   9   1     1600.61     1587.41    106.78 o 
  13   9   1      669.90      699.79     87.00 o 
  14   9   1      493.54      503.48     91.64 o 
  15   9   1      837.52     1022.63    106.44 o 
  16   9   1        0.66       20.26     95.69 o 
  17   9   1      279.85      126.93    102.23 o 
   0  10   1     6544.83     6529.47    184.32 o 
   1  10   1     3365.83     3556.88     91.40 o 
   2  10   1     2813.61     2636.51     78.16 o 
   3  10   1     8909.90     8678.59    160.40 o 
   4  10   1     2449.99     2362.16    116.81 o 
   5  10   1     4204.36     3901.93    102.32 o 
   6  10   1      420.94      367.49     46.27 o 
   7  10   1      226.76      262.83     51.49 o 
   8  10   1        4.21       24.81     54.73 o 
   9  10   1        1.74      -54.93     54.93 o 
  10  10   1      499.73      499.03     70.10 o 
  11  10   1      401.30      386.70     73.46 o 
  12  10   1      342.51      353.35     80.44 o 
  13  10   1     1358.61     1676.15    109.02 o 
  14  10   1       46.41       -6.25    119.17 o 
  15  10   1      431.74      565.56    104.55 o 
  16  10   1      334.00      259.48    104.74 o 
   1  11   1     1379.94     1373.49     63.64 o 
   2  11   1       22.21      -31.71     42.49 o 
   3  11   1     5253.92     5252.83    118.83 o 
   4  11   1      607.79      622.65     53.54 o 
   5  11   1      279.50      356.34     50.25 o 
   6  11   1     3996.31     4004.78    105.71 o 
   7  11   1     1564.83     1448.81     70.43 o 
   8  11   1       40.12      -26.29     53.29 o 
   9  11   1     1070.95     1014.32     84.86 o 
  10  11   1      208.66      239.67     70.10 o 
  11  11   1      692.68      718.44     84.73 o 
  12  11   1       27.98      100.96     79.61 o 
  13  11   1        9.67      -28.76     81.40 o 
  14  11   1        2.41      -36.10     93.27 o 
  15  11   1      317.33      308.45    104.67 o 
   0  12   1     2899.14     3128.82    135.59 o 
   1  12   1      298.62      385.94     54.46 o 
   2  12   1        7.00       -7.04     48.29 o 
   3  12   1     1888.19     2146.68     81.24 o 
   4  12   1       12.46       -8.95     48.06 o 
   5  12   1      295.57      339.32     54.28 o 
   6  12   1      100.59       48.70     49.72 o 
   7  12   1      475.88      585.73     61.35 o 
   8  12   1       41.78       -1.11     55.43 o 
   9  12   1        3.72       11.27     57.50 o 
  10  12   1      258.83      200.54     69.29 o 
  11  12   1      145.93      152.50     71.88 o 
  12  12   1       68.98      149.05     99.70 o 
  13  12   1      604.99      486.52     97.29 o 
  14  12   1        8.11      -56.48    160.38 o 
   1  13   1      372.12      438.45     61.17 o 
   2  13   1       22.37       42.27     54.42 o 
   3  13   1     3163.40     3019.37     99.10 o 
   4  13   1     3804.71     3472.07    107.56 o 
   5  13   1     1374.77     1268.18     99.31 o 
   6  13   1     2676.20     2640.96    106.99 o 
   7  13   1     4015.90     3789.83    119.15 o 
   8  13   1       15.00       14.31     60.32 o 
   9  13   1     1165.10     1280.87     83.22 o 
  10  13   1     1076.69     1156.25     83.37 o 
  11  13   1      308.54      295.45     75.76 o 
  12  13   1      243.72      191.36     81.51 o 
   0  14   1      592.91      797.39    103.10 o 
   1  14   1        4.03      100.61     62.03 o 
   2  14   1       65.41      126.18     62.27 o 
   3  14   1       26.37      -42.04     59.42 o 
   4  14   1      496.90      503.98     68.96 o 
   5  14   1      696.24      730.13     72.56 o 
   6  14   1        4.55       70.57     63.21 o 
   7  14   1      309.29      212.45     68.55 o 
   8  14   1      403.37      321.69     70.16 o 
   9  14   1        2.22       23.60     70.33 o 
  10  14   1        0.95       52.27     73.51 o 
   1  15   1      247.78      279.35     70.10 o 
   2  15   1        1.18      -29.40     64.35 o 
   3  15   1     1579.94     1724.87     91.82 o 
   4  15   1      713.79      822.23     79.68 o 
   5  15   1      438.03      501.05     82.44 o 
   6  15   1     1378.32     1422.80     96.78 o 
   7  15   1     1623.20     1741.29     99.96 o 
   8  15   1       15.06      -72.17     72.17 o 
   0  16   1       13.70      -46.84    101.98 o 
   1  16   1       46.85       63.15     74.03 o 
   2  16   1       27.67        1.21     74.49 o 
   3  16   1      295.48      276.00     78.37 o 
   4  16   1      764.66      726.50     85.17 o 
   0   0   2      395.59      472.29     39.15 o 
   1   0   2    18993.21    19189.11    428.53 o 
   2   0   2    23159.93    22585.91    358.58 o 
   3   0   2   232413.52   210647.61   2755.96 o 
   4   0   2    37507.28    37846.26    522.38 o 
   5   0   2     4258.71     4241.61     74.90 o 
   6   0   2     3461.08     3295.56     72.82 o 
   7   0   2        4.86      -24.76     31.23 o 
   8   0   2    25656.43    24197.48    483.83 o 
   9   0   2     4998.39     4689.98    194.63 o 
  10   0   2     1577.73     1553.91     81.09 o 
  11   0   2      165.25      175.95     57.87 o 
  12   0   2     1987.78     1918.47     92.85 o 
  13   0   2     7596.87     7992.18    204.80 o 
  14   0   2       32.61      131.19     64.03 o 
  15   0   2     2549.06     2492.04    112.37 o 
  16   0   2        1.69      130.69     73.74 o 
  17   0   2      155.51      448.63     86.57 o 
  18   0   2      407.20      403.74    102.40 o 
  19   0   2       25.97       16.33     94.80 o 
  20   0   2      107.32      150.25    128.87 o 
   1   1   2     5842.33     6076.25    101.37 o 
   2   1   2     5020.86     5159.81     55.23 o 
   3   1   2    19608.31    20468.64    202.59 o 
   4   1   2     8744.33     8673.14     91.91 o 
   5   1   2     7264.01     7491.61    115.95 o 
   6   1   2      243.97      160.95     17.89 o 
   7   1   2     2190.42     2130.08     49.81 o 
   8   1   2      629.30      647.63     37.10 o 
   9   1   2     1795.90     1820.17     66.45 o 
  10   1   2       79.89      142.82     36.71 o 
  11   1   2      328.90      295.49     40.27 o 
  12   1   2      822.97      856.26     51.71 o 
  13   1   2       20.79        9.02     42.62 o 
  14   1   2      988.12     1000.73     51.01 o 
  15   1   2      511.59      532.75     53.89 o 
  16   1   2      131.10      155.45     53.56 o 
  17   1   2      106.65      111.68     59.03 o 
  18   1   2       14.11       17.44     64.85 o 
  19   1   2       28.41       69.11     70.57 o 
  20   1   2       11.75       71.58     73.96 o 
   0   2   2     9318.14     9965.12    192.14 o 
   1   2   2    24484.79    25274.45    274.35 o 
   2   2   2     1793.67     1817.17     37.83 o 
   3   2   2     8257.55     8142.96     89.36 o 
   4   2   2    10182.65    10375.71    112.68 o 
   5   2   2      160.97      191.97     14.82 o 
   6   2   2     7558.93     7835.45    103.49 o 
   7   2   2     1094.81     1241.59     42.74 o 
   8   2   2    11995.55    11562.19    187.87 o 
   9   2   2     4958.85     4889.32     97.21 o 
  10   2   2      130.91       98.41     35.38 o 
  11   2   2      291.53      214.26     41.03 o 
  12   2   2      442.94      388.34     46.67 o 
  13   2   2    12308.99    12396.87    255.70 o 
  14   2   2       20.72       41.14     49.80 o 
  15   2   2       33.52       51.93     50.48 o 
  16   2   2        1.44      111.45     53.73 o 
  17   2   2      290.09      319.32     65.44 o 
  18   2   2      119.54      122.71     64.24 o 
  19   2   2      128.90      202.29     74.29 o 
  20   2   2      130.60      260.79     78.86 o 
   1   3   2    19907.18    20412.25    225.80 o 
   2   3   2    18260.49    18812.78    208.00 o 
   3   3   2     1634.11     1594.60     28.99 o 
   4   3   2    17296.23    17554.53    193.50 o 
   5   3   2       29.24       13.71     13.10 o 
   6   3   2    13815.07    14273.06    198.50 o 
   7   3   2     5348.20     5362.23    102.16 o 
   8   3   2      394.24      398.49     37.42 o 
   9   3   2     3350.69     3296.79     92.47 o 
  10   3   2       71.33       16.79     40.28 o 
  11   3   2      565.10      695.02     71.73 o 
  12   3   2     5231.79     4906.27    126.04 o 
  13   3   2      155.32       77.04     50.95 o 
  14   3   2     1170.08     1105.90     75.37 o 
  15   3   2       70.71      197.67     61.93 o 
  16   3   2      408.35      428.22     74.89 o 
  17   3   2      389.08      503.36     73.91 o 
  18   3   2       46.76       80.53     69.81 o 
  19   3   2      213.37      184.03    102.20 o 
   0   4   2     5736.45     5678.50     99.41 o 
   1   4   2    21119.26    21431.20    249.00 o 
   2   4   2     2382.78     2505.36     39.76 o 
   3   4   2     3152.71     3480.02     59.91 o 
   4   4   2     3692.56     3365.45     61.86 o 
   5   4   2    14120.11    14283.28    209.30 o 
   6   4   2     3798.10     4189.01     87.97 o 
   7   4   2     8752.20     8867.40    161.45 o 
   8   4   2     3659.66     3702.22     89.69 o 
   9   4   2     4975.39     5084.08    108.16 o 
  10   4   2      238.50      208.39     46.16 o 
  11   4   2      880.35     1008.69     64.92 o 
  12   4   2     3770.68     3618.67    112.79 o 
  13   4   2       44.64      -16.46     54.64 o 
  14   4   2      242.01       67.83     60.42 o 
  15   4   2       17.87       -5.90     65.94 o 
  16   4   2      800.83      770.77     82.71 o 
  17   4   2      579.22      549.91     82.52 o 
  18   4   2       25.20       20.57     76.78 o 
  19   4   2       49.11       47.03     76.66 o 
   1   5   2     5310.21     5313.61     80.88 o 
   2   5   2     6169.44     6077.64     92.28 o 
   3   5   2      198.62       89.38     18.83 o 
   4   5   2     8423.66     8147.23    142.88 o 
   5   5   2        2.01        0.70     26.30 o 
   6   5   2     2852.52     2636.04     69.58 o 
   7   5   2     2482.47     2408.72     68.78 o 
   8   5   2      437.82      420.87     38.52 o 
   9   5   2     1326.34     1361.40     58.01 o 
  10   5   2      677.01      699.26     52.57 o 
  11   5   2      445.99      425.10     55.93 o 
  12   5   2     1122.79     1058.88     77.91 o 
  13   5   2       17.04       14.06     61.83 o 
  14   5   2     1549.58     1330.64     93.27 o 
  15   5   2      457.59      405.02     80.41 o 
  16   5   2       38.12      -22.00     78.85 o 
  17   5   2       43.14      -20.95     82.09 o 
  18   5   2       11.76       25.16     95.20 o 
  19   5   2       23.83      -60.10     94.61 o 
   0   6   2    56557.27    59130.34   1096.79 o 
   1   6   2     4765.41     4849.96     84.54 o 
   2   6   2      891.97      811.24     33.72 o 
   3   6   2     1809.53     1776.01     52.72 o 
   4   6   2    13514.21    13497.92    225.81 o 
   5   6   2    33127.62    32183.80    550.58 o 
   6   6   2       11.88       16.12     31.48 o 
   7   6   2    14066.30    14473.54    250.12 o 
   8   6   2       14.45       84.29     35.59 o 
   9   6   2     9859.06     9873.32    188.22 o 
  10   6   2     3496.43     3806.54    106.57 o 
  11   6   2     1462.86     1509.48     92.29 o 
  12   6   2     1194.56     1147.60     83.78 o 
  13   6   2       59.12       59.68     65.43 o 
  14   6   2      200.57      166.28     74.54 o 
  15   6   2      164.39      192.68     78.59 o 
  16   6   2     1110.77     1207.69    111.85 o 
  17   6   2     1018.53     1158.95    108.35 o 
  18   6   2      176.09      164.17     95.90 o 
   1   7   2     1427.67     1521.24     48.66 o 
   2   7   2     1076.81     1100.95     41.90 o 
   3   7   2       14.90      -27.12     27.12 o 
   4   7   2       72.90       75.63     33.56 o 
   5   7   2        6.90       13.88     30.18 o 
   6   7   2     2206.48     2135.07     87.27 o 
   7   7   2      162.24      226.12     42.78 o 
   8   7   2        0.15      -13.40     36.57 o 
   9   7   2      580.73      624.95     51.37 o 
  10   7   2      193.53      260.04     47.71 o 
  11   7   2      524.86      513.40     61.68 o 
  12   7   2        0.67      -53.32     60.14 o 
  13   7   2      183.83      309.48     73.31 o 
  14   7   2       49.32       48.82     74.36 o 
  15   7   2      165.91       52.97     80.71 o 
  16   7   2       30.47      -19.47     84.61 o 
  17   7   2        0.53      -90.06     90.06 o 
  18   7   2       55.73      -58.52     96.35 o 
   0   8   2    19172.93    18795.01    416.26 o 
   1   8   2     2283.19     2225.13     62.86 o 
   2   8   2     2035.64     1931.70     59.38 o 
   3   8   2      616.77      479.79     36.89 o 
   4   8   2     2826.02     2734.80     83.64 o 
   5   8   2    21059.28    20385.91    364.09 o 
   6   8   2      471.89      487.93     50.01 o 
   7   8   2     3723.54     3638.61    103.21 o 
   8   8   2      235.13      158.71     49.10 o 
   9   8   2     2576.91     2720.17     88.70 o 
  10   8   2      944.36      958.02     74.61 o 
  11   8   2     2101.47     2299.62     99.28 o 
  12   8   2     1091.91     1144.79     83.72 o 
  13   8   2       68.81       60.93     72.47 o 
  14   8   2      480.48      532.45     88.29 o 
  15   8   2      621.46      426.80     92.99 o 
  16   8   2      551.38      684.61    103.83 o 
  17   8   2      159.19      238.61    102.23 o 
   1   9   2     4511.44     4301.09     95.38 o 
   2   9   2      531.12      528.96     41.78 o 
   3   9   2      224.12      172.50     36.95 o 
   4   9   2     4539.67     4596.90    101.84 o 
   5   9   2      429.08      395.64     46.84 o 
   6   9   2     6451.80     6143.80    133.13 o 
   7   9   2      147.03      121.24     45.13 o 
   8   9   2       38.56       92.20     52.48 o 
   9   9   2     3584.49     3503.47    115.55 o 
  10   9   2      795.90      736.65     70.42 o 
  11   9   2      250.78      187.71     66.99 o 
  12   9   2      640.08      705.75     80.95 o 
  13   9   2       34.95      -10.20     74.55 o 
  14   9   2      346.33      415.34     86.42 o 
  15   9   2       30.56      -11.20     88.33 o 
  16   9   2      356.95      242.77     99.59 o 
   0  10   2     1178.04     1177.58     79.15 o 
   1  10   2     1478.31     1408.58     59.83 o 
   2  10   2       10.81        2.00     39.00 o 
   3  10   2     3913.48     3941.56     95.37 o 
   4  10   2     3955.26     3837.68     95.89 o 
   5  10   2     5242.68     5102.09    113.25 o 
   6  10   2       11.13       28.33     45.50 o 
   7  10   2      220.74      267.77     51.71 o 
   8  10   2     1562.19     1505.75     83.85 o 
   9  10   2     1480.58     1499.32     85.99 o 
  10  10   2       40.57       94.88     65.62 o 
  11  10   2      703.95      699.45     78.77 o 
  12  10   2      263.68      345.14     79.65 o 
  13  10   2      369.36      485.24     87.48 o 
  14  10   2       12.09      -83.84     83.84 o 
  15  10   2       26.01       37.80     92.30 o 
   1  11   2     1855.06     1860.51     71.36 o 
   2  11   2      161.17      129.58     46.08 o 
   3  11   2      935.05      964.44     59.08 o 
   4  11   2     4504.46     4501.73    110.74 o 
   5  11   2      539.93      542.00     53.67 o 
   6  11   2     3139.73     3059.57     92.56 o 
   7  11   2      754.24      765.60     59.28 o 
   8  11   2      138.13      156.07     56.00 o 
   9  11   2       12.28       -3.45     56.68 o 
  10  11   2      784.95      730.89     72.70 o 
  11  11   2      257.87      234.42     73.43 o 
  12  11   2      418.09      392.85     86.15 o 
  13  11   2        5.99      -84.00     84.00 o 
  14  11   2      118.66       81.80     91.75 o 
   0  12   2      416.82      419.88     78.98 o 
   1  12   2     2710.49     2682.21     89.15 o 
   2  12   2      551.45      430.19     56.86 o 
   3  12   2     4661.84     4591.25    132.41 o 
   4  12   2     1701.75     1564.48     78.47 o 
   5  12   2      158.74      116.01     51.81 o 
   6  12   2      305.98      333.66     55.88 o 
   7  12   2       47.85        2.78     53.00 o 
   8  12   2     3432.67     3442.84    128.99 o 
   9  12   2     1328.22     1295.03     77.47 o 
  10  12   2      417.61      437.02     73.44 o 
  11  12   2       59.09      140.67     74.08 o 
  12  12   2      483.44      442.98     82.89 o 
  13  12   2     1786.98     1840.50    113.03 o 
   1  13   2       84.00       45.78     54.09 o 
   2  13   2      425.86      506.77     60.98 o 
   3  13   2      175.25      267.29     58.21 o 
   4  13   2      184.86      182.51     57.43 o 
   5  13   2      124.20       94.89     57.96 o 
   6  13   2      751.59      697.05     68.74 o 
   7  13   2        0.35       -6.45     59.10 o 
   8  13   2        7.50       25.74     60.73 o 
   9  13   2       42.51       62.91     65.36 o 
  10  13   2      707.84      655.41     76.97 o 
  11  13   2       23.07      -10.56     70.75 o 
  12  13   2        4.75      -48.18     78.31 o 
   0  14   2      479.23      332.69     91.17 o 
   1  14   2     2807.35     2909.24    104.25 o 
   2  14   2      887.95     1006.84     75.89 o 
   3  14   2     3211.46     3326.05    110.83 o 
   4  14   2     1470.75     1482.93     83.10 o 
   5  14   2       50.61       49.21     62.55 o 
   6  14   2      893.01      876.13     75.16 o 
   7  14   2        6.09      -27.28     63.41 o 
   8  14   2     1177.96     1189.33     84.21 o 
   9  14   2      464.88      484.92     75.96 o 
  10  14   2        1.89       39.21     72.55 o 
   1  15   2       36.66       68.56     66.09 o 
   2  15   2      927.30     1011.44     81.46 o 
   3  15   2      331.62      337.70     69.19 o 
   4  15   2      363.14      373.27     73.00 o 
   5  15   2       20.73      -65.96     66.70 o 
   6  15   2       33.09       30.52     84.16 o 
   7  15   2      439.70      398.20     76.78 o 
   0  16   2       59.40       13.73    101.64 o 
   1  16   2      848.24      875.99     84.35 o 
   2  16   2       15.59        1.27     72.03 o 
   3  16   2      276.48      299.84     77.75 o 
   1   1   3    40446.23    41304.73    552.11 o 
   2   1   3    47620.10    46345.53    563.18 o 
   3   1   3     4328.29     4150.90     59.74 o 
   4   1   3      379.58      487.74     20.11 o 
   5   1   3     4818.78     5208.62     59.58 o 
   6   1   3    13528.53    13384.83    148.83 o 
   7   1   3     6583.75     6274.34    104.67 o 
   8   1   3     1149.82     1156.10     40.74 o 
   9   1   3     4919.07     4737.30    126.53 o 
  10   1   3     4646.65     4428.69     94.23 o 
  11   1   3     4690.98     4425.55    103.27 o 
  12   1   3     2011.54     2045.68     70.09 o 
  13   1   3       73.59       69.99     43.81 o 
  14   1   3      949.80     1146.62     82.86 o 
  15   1   3      889.13      937.93     63.05 o 
  16   1   3      382.01      466.27     59.62 o 
  17   1   3      968.88     1036.45     70.55 o 
  18   1   3      533.56      641.69     72.29 o 
  19   1   3      207.30      340.76     88.68 o 
   0   2   3    13801.29    14569.41    271.80 o 
   1   2   3      144.27      119.25     12.70 o 
   2   2   3    13896.15    14440.04    168.98 o 
   3   2   3     4011.07     4057.33     54.19 o 
   4   2   3       89.25      111.89     12.81 o 
   5   2   3     1410.31     1611.89     44.06 o 
   6   2   3     2276.55     2185.23     45.36 o 
   7   2   3      244.11      256.65     23.34 o 
   8   2   3    11119.49    10788.90    178.22 o 
   9   2   3      282.10      246.06     35.39 o 
  10   2   3     4578.13     4502.76    116.69 o 
  11   2   3      735.56      696.51     46.30 o 
  12   2   3     1771.41     1773.61     72.91 o 
  13   2   3       19.08       15.41     44.55 o 
  14   2   3     1578.29     1443.72     72.53 o 
  15   2   3        0.72      -35.23     50.96 o 
  16   2   3      173.67      183.21     56.36 o 
  17   2   3        0.90      -40.64     60.16 o 
  18   2   3      467.53      528.87     75.91 o 
  19   2   3        3.98       63.60     93.78 o 
   1   3   3     1677.95     1793.18     28.28 o 
   2   3   3    29449.85    30246.74    320.71 o 
   3   3   3      354.75      365.14     14.32 o 
   4   3   3      382.68      432.83     17.96 o 
   5   3   3      407.62      356.62     18.32 o 
   6   3   3    24122.72    24239.38    312.07 o 
   7   3   3      556.06      575.13     33.40 o 
   8   3   3      319.90      326.73     34.80 o 
   9   3   3        8.65       11.43     35.89 o 
  10   3   3     6059.54     6247.21    135.57 o 
  11   3   3       44.90       28.29     43.91 o 
  12   3   3      596.27      603.11     58.36 o 
  13   3   3      333.23      344.41     57.11 o 
  14   3   3     3006.42     2994.77    198.80 o 
  15   3   3      140.64      132.83     61.33 o 
  16   3   3      324.55      279.32     67.21 o 
  17   3   3      465.33      489.16     73.85 o 
  18   3   3      207.83      316.65     73.88 o 
  19   3   3        2.53       77.01     83.12 o 
   0   4   3    24107.22    24233.83    379.86 o 
   1   4   3      362.61      335.05     15.16 o 
   2   4   3    31901.88    32176.13    352.72 o 
   3   4   3     1359.57     1485.82     34.79 o 
   4   4   3      283.86      386.17     21.03 o 
   5   4   3        0.14       -3.87     18.88 o 
   6   4   3     4227.79     4567.70     83.47 o 
   7   4   3       76.91       99.24     30.40 o 
   8   4   3    10897.57    11042.08    184.66 o 
   9   4   3       15.12       20.33     34.38 o 
  10   4   3     3391.96     3353.48     88.51 o 
  11   4   3      384.17      347.44     51.19 o 
  12   4   3      315.71      342.61     55.95 o 
  13   4   3      707.97      646.91     65.53 o 
  14   4   3       13.68      -59.39     60.05 o 
  15   4   3       29.97       21.67     66.64 o 
  16   4   3     1086.63     1198.52     89.85 o 
  17   4   3      211.74      263.81     73.72 o 
  18   4   3      624.58      646.57     90.50 o 
  19   4   3      109.03      137.04     92.42 o 
   1   5   3     4728.83     4992.41     71.26 o 
   2   5   3    17379.14    17033.00    228.35 o 
   3   5   3     2935.48     3052.45     55.65 o 
   4   5   3      729.05      681.62     29.03 o 
   5   5   3      131.35      141.09     25.45 o 
   6   5   3    12326.42    12101.31    197.66 o 
   7   5   3     6585.47     6605.44    120.95 o 
   8   5   3      977.04     1000.52     50.66 o 
   9   5   3     6675.04     6766.25    140.83 o 
  10   5   3     7440.18     7637.91    158.67 o 
  11   5   3     1673.48     1588.96     73.41 o 
  12   5   3      118.20      109.26     58.46 o 
  13   5   3      139.68      183.46     65.14 o 
  14   5   3      409.82      422.32     76.39 o 
  15   5   3      214.77      151.89     74.53 o 
  16   5   3      363.15      535.59     88.56 o 
  17   5   3      185.16       20.89     83.09 o 
  18   5   3       53.35      -65.23     89.38 o 
   0   6   3     1753.98     1927.12     63.12 o 
   1   6   3     1244.41     1299.89     38.22 o 
   2   6   3       64.73       73.43     22.82 o 
   3   6   3       88.12       69.81     23.53 o 
   4   6   3     1205.11     1344.17     64.24 o 
   5   6   3       56.32       18.38     29.73 o 
   6   6   3      895.94      836.00     49.00 o 
   7   6   3     1893.65     1929.47     90.72 o 
   8   6   3     1889.76     1767.69     91.80 o 
   9   6   3       28.19        8.92     39.78 o 
  10   6   3      509.10      441.68     75.57 o 
  11   6   3        1.25      -30.58     53.82 o 
  12   6   3        5.57       50.05     59.01 o 
  13   6   3        4.57      -30.90     63.87 o 
  14   6   3      101.28       80.73     70.90 o 
  15   6   3       20.39      -42.98     75.01 o 
  16   6   3      240.89      208.92     85.20 o 
  17   6   3       16.90       57.36     98.77 o 
  18   6   3       84.73       72.95    119.11 o 
   1   7   3    11645.54    11127.08    177.64 o 
   2   7   3    11500.12    11233.31    179.30 o 
   3   7   3     5797.34     5741.90    110.74 o 
   4   7   3     1414.52     1371.33     51.05 o 
   5   7   3       19.79       36.29     31.33 o 
   6   7   3    13846.39    13176.64    227.73 o 
   7   7   3     7928.41     8024.18    167.44 o 
   8   7   3     3393.96     3417.44     89.35 o 
   9   7   3     8053.60     8003.58    177.02 o 
  10   7   3     2233.63     2527.53    155.25 o 
  11   7   3      462.45      509.59     66.65 o 
  12   7   3      229.16      155.62     64.64 o 
  13   7   3       16.31       11.55     67.90 o 
  14   7   3      976.88     1092.64     95.19 o 
  15   7   3       88.31      128.39     83.01 o 
  16   7   3      102.32      104.75     86.59 o 
  17   7   3      604.47      638.45    113.57 o 
   0   8   3     1522.31     1592.82     75.63 o 
   1   8   3       27.34       46.66     31.29 o 
   2   8   3     2254.52     2282.89     64.33 o 
   3   8   3       34.97      -14.90     30.65 o 
   4   8   3       50.25       12.24     33.69 o 
   5   8   3      982.98      941.80     50.81 o 
   6   8   3       15.83       26.33     38.31 o 
   7   8   3       11.52      -20.30     39.20 o 
   8   8   3     3423.97     3230.25    110.57 o 
   9   8   3     1251.46     1144.19     71.72 o 
  10   8   3     1120.18     1363.71     79.49 o 
  11   8   3       26.57        9.45     58.31 o 
  12   8   3      357.85      395.63     73.46 o 
  13   8   3       27.17      -23.42     71.27 o 
  14   8   3       38.46       38.86     76.44 o 
  15   8   3       15.45      -11.30     83.45 o 
  16   8   3      205.53      175.24    127.22 o 
  17   8   3      284.93      369.46    151.75 o 
   1   9   3      523.93      631.21     43.96 o 
   2   9   3    13661.05    13921.08    229.20 o 
   3   9   3     1116.19     1147.94     55.22 o 
   4   9   3      293.38      289.95     39.23 o 
   5   9   3        2.05       27.96     38.62 o 
   6   9   3     4401.19     4109.83    105.68 o 
   7   9   3     1322.01     1234.22     63.18 o 
   8   9   3       20.11       48.02     46.87 o 
   9   9   3     2480.76     2427.56    109.78 o 
  10   9   3     5624.36     5707.04    155.18 o 
  11   9   3       92.14       62.56     64.31 o 
  12   9   3      360.02      496.53     78.44 o 
  13   9   3      189.06      211.86     79.52 o 
  14   9   3      647.11      617.58     92.88 o 
  15   9   3      218.13      109.56     98.11 o 
  16   9   3       30.53       67.91    107.39 o 
   0  10   3    10070.41     9963.76    251.36 o 
   1  10   3     2902.75     2741.94     79.90 o 
   2  10   3     3775.10     3575.28     91.87 o 
   3  10   3       67.01      120.76     41.47 o 
   4  10   3       41.10       35.90     40.56 o 
   5  10   3      781.44      681.15     51.67 o 
   6  10   3     1588.83     1570.18     72.15 o 
   7  10   3      743.32      703.95     73.63 o 
   8  10   3     3388.15     3437.60    148.04 o 
   9  10   3      359.42      319.26     59.10 o 
  10  10   3     1338.03     1468.75     81.01 o 
  11  10   3      942.19      909.98     84.81 o 
  12  10   3      312.90      282.91     86.54 o 
  13  10   3       73.48      -63.34     75.96 o 
  14  10   3      121.62      156.85     97.92 o 
  15  10   3        0.92      -93.34    100.51 o 
   1  11   3     1417.61     1504.80     66.90 o 
   2  11   3     4421.06     4492.40    108.75 o 
   3  11   3       86.18      117.49     44.96 o 
   4  11   3       17.83       15.00     44.40 o 
   5  11   3      117.13       51.20     49.67 o 
   6  11   3     2478.22     2373.65     82.58 o 
   7  11   3       62.58      -16.80     48.66 o 
   8  11   3      785.92      721.27     67.38 o 
   9  11   3      252.36      250.25     68.13 o 
  10  11   3      600.88      760.86     74.63 o 
  11  11   3      167.08      221.33     76.35 o 
  12  11   3      434.63      474.49     82.40 o 
  13  11   3      274.31      336.19    100.38 o 
  14  11   3      399.22      542.74    107.37 o 
   0  12   3     1649.20     1804.95    107.45 o 
   1  12   3      224.45       96.55     50.39 o 
   2  12   3      782.79      839.93     61.65 o 
   3  12   3      528.00      536.77     57.01 o 
   4  12   3        7.17       42.80     49.91 o 
   5  12   3      358.05      386.31     55.57 o 
   6  12   3      423.45      278.69     59.05 o 
   7  12   3        6.26       19.77     54.22 o 
   8  12   3      250.90      161.95     58.52 o 
   9  12   3      210.74       90.99     65.43 o 
  10  12   3     1288.58     1399.52     90.12 o 
  11  12   3       13.58      -48.33     87.92 o 
  12  12   3        0.36        2.32     81.20 o 
  13  12   3      135.08       74.42    107.67 o 
   1  13   3     3470.18     3341.94    104.61 o 
   2  13   3     4712.50     4635.48    123.75 o 
   3  13   3      160.02       36.52     56.30 o 
   4  13   3        6.05      -14.25     55.08 o 
   5  13   3      395.81      351.43     61.50 o 
   6  13   3     2146.98     2130.28     89.13 o 
   7  13   3      806.13      916.51     72.53 o 
   8  13   3       56.41       78.26     63.82 o 
   9  13   3      390.84      563.96     72.13 o 
  10  13   3      486.51      522.17     82.34 o 
  11  13   3      910.96     1088.49    102.93 o 
   0  14   3       10.12       81.55     86.34 o 
   1  14   3      658.84      654.21     69.13 o 
   2  14   3      286.62      287.82     64.02 o 
   3  14   3      592.95      567.88     68.80 o 
   4  14   3       14.90      -57.65     64.70 o 
   5  14   3      149.51      195.92     63.48 o 
   6  14   3        0.50      -26.72     60.39 o 
   7  14   3       16.01       52.63     64.32 o 
   8  14   3       61.56        4.50     72.61 o 
   9  14   3      117.17      192.88     86.00 o 
   1  15   3     1209.73     1321.36     86.68 o 
   2  15   3     2228.40     2214.87     99.49 o 
   3  15   3       57.46       86.04     68.10 o 
   4  15   3      122.54      103.42     72.51 o 
   5  15   3      403.18      391.37     78.59 o 
   6  15   3      974.51     1036.39     91.51 o 
   7  15   3       59.38      -49.78     88.01 o 
   0  16   3      624.60      504.44    133.77 o 
   1  16   3      575.46      735.75     98.38 o 
   0   0   4    15822.95    15941.83    556.10 o 
   1   0   4     3679.30     3346.86    168.82 o 
   2   0   4      402.74      548.61     50.03 o 
   3   0   4       59.51       43.53     21.34 o 
   4   0   4       15.45       24.84     16.93 o 
   5   0   4    66145.19    66705.91   1058.00 o 
   6   0   4     9879.17    10015.90    162.24 o 
   7   0   4    23472.90    23695.09    444.29 o 
   8   0   4     1227.48     1289.38     57.12 o 
   9   0   4    11127.89    10581.63    276.79 o 
  10   0   4     1845.33     1793.81     86.08 o 
  11   0   4     7435.07     7151.50    197.21 o 
  12   0   4     1716.53     1554.71     89.28 o 
  13   0   4       11.01        8.26     60.32 o 
  14   0   4        6.88       38.83     64.53 o 
  15   0   4       89.10      113.88     73.46 o 
  16   0   4      127.48      163.91     79.79 o 
  17   0   4      582.72      410.26    102.66 o 
  18   0   4        1.87      -40.49     96.48 o 
  19   0   4      172.51       29.68    118.50 o 
   1   1   4     2138.81     2045.28     55.54 o 
   2   1   4      529.63      456.22     20.19 o 
   3   1   4      105.47       38.02     16.22 o 
   4   1   4      156.49      103.79     13.06 o 
   5   1   4      517.17      586.08     25.04 o 
   6   1   4    14122.78    14155.30    152.00 o 
   7   1   4      121.56      111.41     21.33 o 
   8   1   4      287.28      356.94     28.78 o 
   9   1   4       29.87       40.73     30.25 o 
  10   1   4      311.36      298.29     35.45 o 
  11   1   4      217.44      240.02     46.99 o 
  12   1   4     2049.36     2110.22     65.81 o 
  13   1   4        2.56       -0.16     44.97 o 
  14   1   4      502.57      598.52     55.93 o 
  15   1   4        8.57       43.54     50.06 o 
  16   1   4        0.94       29.63     55.24 o 
  17   1   4       28.52        7.21     65.85 o 
  18   1   4        3.87      -71.06     72.36 o 
  19   1   4       64.86       39.15     92.83 o 
   0   2   4     7981.23     7889.65    158.28 o 
   1   2   4     6980.52     7196.51    101.40 o 
   2   2   4       19.66       10.83     13.71 o 
   3   2   4       10.79       30.43     12.93 o 
   4   2   4       64.71       67.06     13.26 o 
   5   2   4    25206.14    23864.29    243.55 o 
   6   2   4     3669.13     3692.25     66.95 o 
   7   2   4     5911.71     5363.76     82.61 o 
   8   2   4      139.52      214.86     30.01 o 
   9   2   4     7042.61     7020.08    170.09 o 
  10   2   4     4808.31     4811.67    128.21 o 
  11   2   4     3624.01     3756.12    100.14 o 
  12   2   4        6.87      -35.17     43.96 o 
  13   2   4       73.47       36.99     48.55 o 
  14   2   4      258.80      323.39     56.86 o 
  15   2   4      115.03       75.94     55.13 o 
  16   2   4      131.72      148.69     65.47 o 
  17   2   4      385.53      480.81     86.65 o 
  18   2   4       42.41       96.80     80.88 o 
  19   2   4        3.56      185.39     99.24 o 
   1   3   4      619.31      655.97     29.04 o 
   2   3   4     9639.03     9615.59    122.60 o 
   3   3   4     3785.70     4210.13     57.44 o 
   4   3   4    21750.97    22627.50    310.83 o 
   5   3   4     1362.66     1367.57     34.42 o 
   6   3   4     7189.37     7254.64    125.40 o 
   7   3   4      442.97      504.79     30.79 o 
   8   3   4      808.41      809.42     44.76 o 
   9   3   4      844.06      832.10     47.92 o 
  10   3   4     2915.11     2816.31     94.45 o 
  11   3   4      647.73      701.28     53.26 o 
  12   3   4     1137.81     1286.65     71.54 o 
  13   3   4      631.09      576.24     62.01 o 
  14   3   4     1268.01     1266.82     75.53 o 
  15   3   4      335.73      323.37     81.08 o 
  16   3   4      278.53      182.21     72.82 o 
  17   3   4        1.79       88.79     79.75 o 
  18   3   4       34.39      -36.77     88.06 o 
  19   3   4       36.79        7.51     87.42 o 
   0   4   4     1444.59     1521.64     39.81 o 
   1   4   4    11014.36    11032.05    131.98 o 
   2   4   4        5.13       14.73     11.97 o 
   3   4   4    13573.23    13778.00    159.12 o 
   4   4   4     4685.11     4530.61     65.24 o 
   5   4   4     3186.93     3286.35     72.86 o 
   6   4   4      267.31      294.03     26.88 o 
   7   4   4      806.44      845.39     59.18 o 
   8   4   4      343.88      418.78     40.90 o 
   9   4   4     2583.35     2534.62     86.22 o 
  10   4   4       23.80       26.95     41.74 o 
  11   4   4      253.65      151.58     45.36 o 
  12   4   4      204.98      192.99     52.55 o 
  13   4   4     2820.16     2947.90    103.77 o 
  14   4   4      416.01      476.39     72.25 o 
  15   4   4      656.79      678.38     72.45 o 
  16   4   4       36.09       88.23     73.79 o 
  17   4   4      307.20      336.19     89.76 o 
  18   4   4       30.81       49.67     88.06 o 
   1   5   4     5063.87     5298.11     68.58 o 
   2   5   4     1547.76     1450.60     34.07 o 
   3   5   4     1122.56     1281.69     33.37 o 
   4   5   4     8364.79     8230.20    133.68 o 
   5   5   4      102.92      172.35     24.89 o 
   6   5   4     2109.72     1999.44     75.88 o 
   7   5   4        4.57        1.49     28.95 o 
   8   5   4      365.46      403.83     47.13 o 
   9   5   4     1612.30     1601.99     73.92 o 
  10   5   4      875.34      903.53     80.80 o 
  11   5   4      427.72      399.42     59.36 o 
  12   5   4     2213.94     2259.84     96.38 o 
  13   5   4       21.16       28.50     63.54 o 
  14   5   4      426.89      697.30     79.62 o 
  15   5   4       25.29      -79.62     79.62 o 
  16   5   4       34.21       88.38     88.71 o 
  17   5   4      126.07      -72.72     92.17 o 
  18   5   4       51.14      111.96     99.12 o 
   0   6   4     1156.96     1283.77     51.41 o 
   1   6   4    18592.65    18363.90    259.60 o 
   2   6   4      453.74      408.92     36.17 o 
   3   6   4    31322.34    30325.66    441.91 o 
   4   6   4     3499.08     3488.44     92.47 o 
   5   6   4        1.76      -19.17     26.58 o 
   6   6   4     2524.95     2466.47     65.30 o 
   7   6   4      107.35      118.16     33.32 o 
   8   6   4      527.43      604.94     72.66 o 
   9   6   4     4004.92     4248.74    117.33 o 
  10   6   4       37.94      -44.59     56.20 o 
  11   6   4      294.06      307.89     60.23 o 
  12   6   4       23.38      -22.21     59.28 o 
  13   6   4     6597.28     7332.32    234.32 o 
  14   6   4      417.95      382.82     83.14 o 
  15   6   4      932.07     1103.46    107.93 o 
  16   6   4       11.96       21.50    103.15 o 
  17   6   4      182.69      198.29     99.07 o 
   1   7   4      143.79       80.77     27.53 o 
   2   7   4     1021.43      938.81     40.47 o 
   3   7   4       22.78       19.86     29.40 o 
   4   7   4     1170.33     1116.13     47.81 o 
   5   7   4      124.77       93.98     33.54 o 
   6   7   4      864.33      840.19     43.93 o 
   7   7   4        0.67       -5.88     33.53 o 
   8   7   4      497.10      466.51     43.24 o 
   9   7   4      235.16      181.67     50.72 o 
  10   7   4      165.70      183.29     60.72 o 
  11   7   4      208.46      184.46     61.54 o 
  12   7   4        0.82      -62.85     62.85 o 
  13   7   4        0.78       50.49     76.58 o 
  14   7   4      262.61      145.48     85.30 o 
  15   7   4      158.76      178.90    104.18 o 
  16   7   4       89.21       86.36    111.42 o 
  17   7   4        0.16       56.76    113.93 o 
   0   8   4      360.69      320.92     50.34 o 
   1   8   4     8429.50     8472.77    148.32 o 
   2   8   4      585.12      625.77     54.69 o 
   3   8   4    15776.49    15253.71    244.63 o 
   4   8   4       90.43      124.81     38.08 o 
   5   8   4        0.78      -17.27     36.02 o 
   6   8   4       96.57       98.15     39.25 o 
   7   8   4       23.21      -11.35     36.37 o 
   8   8   4     1942.14     1924.73     68.13 o 
   9   8   4     1624.04     1589.59     79.60 o 
  10   8   4      140.57      154.52     59.80 o 
  11   8   4      208.13      221.94     65.80 o 
  12   8   4        1.44       29.13     67.01 o 
  13   8   4     3244.86     3453.39    147.29 o 
  14   8   4      226.45      319.47     92.26 o 
  15   8   4      204.46      237.37    108.12 o 
  16   8   4       12.44     -109.71    109.71 o 
   1   9   4      331.13      368.70     40.35 o 
   2   9   4     4983.84     5040.06    106.54 o 
   3   9   4      758.80      781.94     46.51 o 
   4   9   4     2973.10     3004.83     85.90 o 
   5   9   4      184.11      153.32     42.50 o 
   6   9   4     1568.80     1507.48    105.65 o 
   7   9   4      278.48      265.20     53.61 o 
   8   9   4       84.34       93.80     43.17 o 
   9   9   4      223.45      211.39     53.86 o 
  10   9   4       21.90       34.79     54.00 o 
  11   9   4       26.35       24.62     65.00 o 
  12   9   4     1911.10     2015.38    159.30 o 
  13   9   4       67.10      139.31     86.09 o 
  14   9   4      905.69     1105.13    124.73 o 
  15   9   4        0.78       81.81    142.97 o 
   0  10   4     1815.00     1801.87     93.67 o 
   1  10   4     4029.37     4343.92    122.64 o 
   2  10   4     1322.76     1317.28     59.57 o 
   3  10   4     1278.41     1195.86     57.39 o 
   4  10   4      620.67      681.64     52.14 o 
   5  10   4     2935.44     2995.81     86.43 o 
   6  10   4      389.54      287.71     50.69 o 
   7  10   4     1143.59     1250.96     69.36 o 
   8  10   4      365.92      465.56     59.43 o 
   9  10   4      565.76      514.09     63.21 o 
  10  10   4      396.40      348.51     86.47 o 
  11  10   4      198.82      191.59     71.13 o 
  12  10   4       96.30       -8.45     73.84 o 
  13  10   4      609.05      669.91    120.71 o 
  14  10   4       12.87      -62.22    103.57 o 
   1  11   4       68.66       96.97     45.45 o 
   2  11   4     3351.28     3523.79    137.73 o 
   3  11   4      551.13      529.16     52.46 o 
   4  11   4     2881.01     3171.33     92.62 o 
   5  11   4        0.60      -52.24     52.24 o 
   6  11   4      519.20      553.44     55.58 o 
   7  11   4      651.27      637.60     59.14 o 
   8  11   4       18.15      -13.73     55.73 o 
   9  11   4      513.85      535.83     72.96 o 
  10  11   4       68.67       -1.56     68.79 o 
  11  11   4       11.92      -71.15     71.15 o 
  12  11   4      275.12      383.17     90.48 o 
  13  11   4       10.14      -24.59    103.93 o 
   0  12   4      324.04      294.11     76.17 o 
   1  12   4      726.18      747.68     60.63 o 
   2  12   4       54.56       50.52     49.81 o 
   3  12   4       65.33      -42.30     49.29 o 
   4  12   4       20.78       41.10     50.66 o 
   5  12   4     6307.66     6439.23    164.78 o 
   6  12   4       43.75        1.07     53.32 o 
   7  12   4     2377.85     2408.82    100.48 o 
   8  12   4       28.52      103.83     62.74 o 
   9  12   4     1684.67     1619.28     98.15 o 
  10  12   4      386.03      236.55     79.30 o 
  11  12   4      775.45      832.91    153.32 o 
  12  12   4       98.08      139.20    107.96 o 
   1  13   4       13.52      -53.90     53.90 o 
   2  13   4      546.78      547.43     62.90 o 
   3  13   4      691.27      789.16     89.76 o 
   4  13   4       28.11       39.09     60.79 o 
   5  13   4       16.80       48.93     61.11 o 
   6  13   4      363.47      360.15     80.93 o 
   7  13   4      660.36      716.80     74.06 o 
   8  13   4        0.34       32.33     73.80 o 
   9  13   4        6.62      -77.84     83.97 o 
  10  13   4       13.48      -85.82     86.63 o 
   0  14   4      525.84      561.70    118.39 o 
   1  14   4      235.09      189.42     77.53 o 
   2  14   4      172.82      212.06     76.29 o 
   3  14   4       24.03      160.62     73.91 o 
   4  14   4       52.24      -20.16     70.95 o 
   5  14   4     3826.65     3860.29    140.05 o 
   6  14   4       10.32       54.87     75.39 o 
   7  14   4      797.62      668.38     97.30 o 
   8  14   4       42.72      -42.12     88.59 o 
   1  15   4       36.31      -15.23     78.05 o 
   2  15   4       20.94       69.02     81.73 o 
   3  15   4        9.22      -73.81     78.55 o 
   4  15   4      426.74      615.18     99.95 o 
   5  15   4       28.80       80.23     89.16 o 
   1   1   5    18219.75    17684.63    284.78 o 
   2   1   5    26270.23    26683.59    393.50 o 
   3   1   5     1008.39      984.33     27.73 o 
   4   1   5     5203.46     5039.70     78.88 o 
   5   1   5     3460.32     3298.93     54.65 o 
   6   1   5      366.44      415.61     28.97 o 
   7   1   5      134.77      106.84     21.13 o 
   8   1   5     1592.43     1587.48     49.26 o 
   9   1   5     2157.02     2179.95     59.30 o 
  10   1   5      497.95      524.93     50.59 o 
  11   1   5     2240.25     2443.19    101.71 o 
  12   1   5     1464.07     1397.47     65.42 o 
  13   1   5        9.42       55.46     48.95 o 
  14   1   5     2830.79     2918.78    130.87 o 
  15   1   5     1723.51     2053.66     97.18 o 
  16   1   5      150.09      176.11     73.45 o 
  17   1   5      113.76       71.37     82.12 o 
  18   1   5      100.31      127.82     95.26 o 
   0   2   5    12546.34    12333.84    243.67 o 
   1   2   5     2165.06     2177.77     59.61 o 
   2   2   5      335.20      303.48     18.31 o 
   3   2   5     2113.03     2073.14     72.21 o 
   4   2   5      232.52      251.47     21.66 o 
   5   2   5     4588.52     4634.27     67.84 o 
   6   2   5     2523.02     2441.57     79.87 o 
   7   2   5     2542.65     2468.72     77.11 o 
   8   2   5     2719.93     2643.96     76.61 o 
   9   2   5      505.85      536.52     41.04 o 
  10   2   5      790.67      775.13     44.17 o 
  11   2   5     1932.18     1801.14     86.95 o 
  12   2   5       19.91      -44.17     44.17 o 
  13   2   5      223.42      210.51     57.29 o 
  14   2   5       96.38      120.69     65.04 o 
  15   2   5      468.66      452.55     79.10 o 
  16   2   5      341.26      431.37     84.54 o 
  17   2   5        2.56       -0.38     91.00 o 
  18   2   5      143.54      306.28    102.25 o 
   1   3   5     4180.87     4209.71     70.43 o 
   2   3   5     8770.34     8496.47    135.58 o 
   3   3   5     6574.02     6626.85    111.59 o 
   4   3   5      502.42      511.96     27.42 o 
   5   3   5     1344.89     1310.41     48.89 o 
   6   3   5     2055.28     2001.23     81.89 o 
   7   3   5     2009.29     2052.20     45.95 o 
   8   3   5       34.53       19.49     31.41 o 
   9   3   5      315.13      361.26     38.70 o 
  10   3   5     3790.91     3603.54     98.13 o 
  11   3   5     3613.89     3611.36    131.27 o 
  12   3   5      116.65      125.57     49.89 o 
  13   3   5      132.51       37.80     71.23 o 
  14   3   5     1633.50     1401.44    114.71 o 
  15   3   5      799.29      843.67     89.35 o 
  16   3   5       49.98      110.59     79.80 o 
  17   3   5        2.57      129.31     95.49 o 
  18   3   5      262.68      247.98    104.14 o 
   0   4   5     8980.65     9084.63    183.70 o 
   1   4   5     4105.08     4131.72     65.33 o 
   2   4   5     3846.80     3620.22     76.54 o 
   3   4   5     5451.04     5230.98     89.08 o 
   4   4   5        7.76        8.03     12.66 o 
   5   4   5     6824.27     6978.94    135.29 o 
   6   4   5     1623.24     1626.06     45.52 o 
   7   4   5      138.67       98.38     30.37 o 
   8   4   5      606.17      680.10     45.71 o 
   9   4   5        5.43        8.35     37.46 o 
  10   4   5     2640.75     2586.41     85.61 o 
  11   4   5      183.80      225.28     48.32 o 
  12   4   5       15.03      -32.89     53.81 o 
  13   4   5     1329.58     1226.14    110.39 o 
  14   4   5      260.53      231.22    118.65 o 
  15   4   5      948.88      852.63     95.53 o 
  16   4   5      667.47      841.64     95.26 o 
  17   4   5      131.09      235.73     99.81 o 
  18   4   5       28.21      112.07    102.98 o 
   1   5   5       17.76       22.90     19.26 o 
   2   5   5     2193.76     2046.39     44.15 o 
   3   5   5     4621.19     4671.04    112.23 o 
   4   5   5     2259.63     2354.69     61.24 o 
   5   5   5      509.20      482.76     27.00 o 
   6   5   5    12561.78    12590.79    254.92 o 
   7   5   5    10149.32     9911.54    175.54 o 
   8   5   5      394.29      343.47     44.04 o 
   9   5   5     1726.39     1883.64     80.41 o 
  10   5   5     1826.33     1768.30     77.31 o 
  11   5   5       88.99       70.46     79.55 o 
  12   5   5      152.02       79.83     63.07 o 
  13   5   5       12.38      113.15     77.61 o 
  14   5   5        0.64       47.86     79.69 o 
  15   5   5        1.02       -5.69     86.57 o 
  16   5   5       62.23      126.97    104.61 o 
  17   5   5      275.65      447.87    123.27 o 
   0   6   5      811.88      856.03     44.87 o 
   1   6   5      204.86      224.01     22.27 o 
   2   6   5      139.78      164.87     23.42 o 
   3   6   5      848.21      981.75     39.07 o 
   4   6   5     1816.19     1746.78     48.70 o 
   5   6   5     1008.62     1052.35     43.48 o 
   6   6   5      111.57      100.55     31.75 o 
   7   6   5      263.48      255.93     35.58 o 
   8   6   5        4.60       -3.82     37.62 o 
   9   6   5        0.27        3.22     47.23 o 
  10   6   5        1.87      114.19     53.32 o 
  11   6   5       16.15      -39.67     62.42 o 
  12   6   5       77.88       81.21     69.07 o 
  13   6   5      366.31      331.11     93.24 o 
  14   6   5      131.05      175.61     85.58 o 
  15   6   5       20.87      125.58     92.86 o 
  16   6   5       21.66      231.33    116.45 o 
  17   6   5       32.29      118.11    120.23 o 
   1   7   5      724.28      707.55     35.64 o 
   2   7   5      623.91      667.29     35.82 o 
   3   7   5     7544.45     7490.63    132.76 o 
   4   7   5     5751.79     5587.40    108.22 o 
   5   7   5      334.32      376.77     36.87 o 
   6   7   5    11053.42    10817.09    185.20 o 
   7   7   5     4617.88     4951.03    106.14 o 
   8   7   5       29.94       59.10     37.06 o 
   9   7   5     2107.59     2228.28    117.10 o 
  10   7   5     2103.22     1988.43     97.66 o 
  11   7   5      528.88      492.65     74.82 o 
  12   7   5      312.93      255.07     95.32 o 
  13   7   5        0.83      -78.92     87.56 o 
  14   7   5       19.39       21.23    105.18 o 
  15   7   5        0.09       31.89    102.71 o 
  16   7   5      340.39      147.73    119.58 o 
   0   8   5      396.83      444.11     51.56 o 
   1   8   5       24.79      -30.21     30.21 o 
   2   8   5     1025.61     1123.96     48.94 o 
   3   8   5       27.21      -13.45     31.32 o 
   4   8   5       70.45       53.06     35.18 o 
   5   8   5     2746.80     2618.02     73.49 o 
   6   8   5     1198.28     1306.91     56.03 o 
   7   8   5      227.12      276.02     41.55 o 
   8   8   5      837.72      925.07     52.69 o 
   9   8   5       67.97       81.30     53.70 o 
  10   8   5      327.50      366.86     61.58 o 
  11   8   5       34.76       -9.09     79.99 o 
  12   8   5       34.34      170.43     92.49 o 
  13   8   5      239.57      166.35     96.61 o 
  14   8   5       34.04      -23.99     98.70 o 
  15   8   5       47.37      -74.51    128.18 o 
   1   9   5      672.89      669.08     44.24 o 
   2   9   5     2152.63     2287.23     68.43 o 
   3   9   5     1505.23     1716.08     65.66 o 
   4   9   5      958.81      929.47     50.07 o 
   5   9   5      904.67      976.07     56.27 o 
   6   9   5     4964.41     5159.39    114.66 o 
   7   9   5     3994.52     3835.16    106.09 o 
   8   9   5      186.57      161.61     55.52 o 
   9   9   5      240.43      193.46     60.05 o 
  10   9   5     2216.27     2153.53    108.69 o 
  11   9   5      261.49      382.22     93.22 o 
  12   9   5      271.04      267.98    119.15 o 
  13   9   5      171.82       93.65     99.68 o 
  14   9   5       75.17      -20.12    125.25 o 
  15   9   5       69.08      -51.13    134.98 o 
   0  10   5      667.92      629.17     90.70 o 
   1  10   5        7.40      -38.57     38.57 o 
   2  10   5      325.77      325.58     49.06 o 
   3  10   5     1533.16     1446.66     61.57 o 
   4  10   5     1862.15     1747.49     66.91 o 
   5  10   5     2194.15     1999.59     80.89 o 
   6  10   5      819.36      923.15     61.94 o 
   7  10   5     1028.93     1049.44     65.82 o 
   8  10   5     2585.64     2519.35    136.26 o 
   9  10   5        0.81      -44.16     78.26 o 
  10  10   5      322.09      445.91    127.92 o 
  11  10   5      729.12      911.91    139.53 o 
  12  10   5        6.10      -37.33     93.66 o 
  13  10   5       70.28       38.07    121.72 o 
  14  10   5      367.51      -32.96    432.28 o 
   1  11   5     1652.95     1816.54     70.98 o 
   2  11   5      994.05     1084.36     70.38 o 
   3  11   5      262.54      149.38     51.65 o 
   4  11   5      256.99      406.83     56.81 o 
   5  11   5      128.39       96.48     57.95 o 
   6  11   5      634.42      633.47     69.44 o 
   7  11   5      197.99      310.94     72.91 o 
   8  11   5      137.37      204.79     85.08 o 
   9  11   5      243.73       93.26     88.87 o 
  10  11   5      630.98      504.17    102.22 o 
  11  11   5     1185.62     1111.09    139.30 o 
  12  11   5       63.97      -43.60    117.83 o 
   0  12   5      155.71      147.47     86.91 o 
   1  12   5       96.84       56.07     61.96 o 
   2  12   5      757.77      920.30     78.69 o 
   3  12   5      319.85      247.89     65.62 o 
   4  12   5        6.02       26.80     61.38 o 
   5  12   5      286.14      386.99     68.98 o 
   6  12   5       74.76       -8.97     77.52 o 
   7  12   5      624.47      654.01     85.03 o 
   8  12   5      752.55      651.78     89.70 o 
   9  12   5       58.99      297.36    112.52 o 
  10  12   5       23.73      211.14    115.07 o 
  11  12   5      224.88      244.26    124.94 o 
   1  13   5     2112.33     2131.14    103.76 o 
   2  13   5     3935.68     3942.41    148.34 o 
   3  13   5      263.57      263.38     81.54 o 
   4  13   5      351.14      284.55     89.28 o 
   5  13   5      330.73      279.94     92.57 o 
   6  13   5       51.10        6.67    111.67 o 
   7  13   5       15.78      -35.86     90.62 o 
   8  13   5      307.42      270.24     95.67 o 
   9  13   5      187.56      251.57     96.84 o 
   0  14   5     1008.87      922.30    177.04 o 
   1  14   5       32.76      -54.38     94.64 o 
   2  14   5      149.92       57.45     96.59 o 
   3  14   5       12.94      -17.38     94.78 o 
   4  14   5      260.70      259.12    100.51 o 
   5  14   5        0.06       56.97     94.84 o 
   6  14   5        0.02      -88.26     92.19 o 
   7  14   5       19.53      145.54    204.19 o 
   1  15   5      551.74      485.25    113.37 o 
   2  15   5     1714.39     1903.16    173.70 o 
   0   0   6      838.53      482.25    258.50 o 
   1   0   6     1236.75      799.22    208.54 o 
   2   0   6    10555.89    10674.18    272.95 o 
   3   0   6     2204.59     2270.84     58.20 o 
   4   0   6    11099.73    11037.77    207.43 o 
   5   0   6      192.36      193.48     33.24 o 
   6   0   6     4995.44     4952.60    119.04 o 
   7   0   6     1109.47     1038.78     77.05 o 
   8   0   6    19498.08    18695.89    415.72 o 
   9   0   6     1248.05     1210.70     88.98 o 
  10   0   6     1703.40     1481.44    131.30 o 
  11   0   6      442.56      508.59     97.31 o 
  12   0   6      448.15      513.18    102.84 o 
  13   0   6      125.09       99.56     98.45 o 
  14   0   6      144.75      136.97    101.96 o 
  15   0   6      108.22      207.28    108.31 o 
  16   0   6      126.59      209.50    118.89 o 
  17   0   6      470.94      330.04    169.44 o 
   1   1   6     1083.53      943.18     44.33 o 
   2   1   6      256.74      279.42     40.67 o 
   3   1   6      940.15      949.73     35.28 o 
   4   1   6      170.35      143.60     20.75 o 
   5   1   6      157.57      114.99     23.76 o 
   6   1   6       16.85       -1.96     25.27 o 
   7   1   6       12.68        6.78     27.74 o 
   8   1   6      237.56      250.72     37.80 o 
   9   1   6     5938.86     5563.88    153.77 o 
  10   1   6        1.41        7.93     53.05 o 
  11   1   6       24.02        5.02     59.27 o 
  12   1   6      398.07      342.75     62.90 o 
  13   1   6       76.07       53.53     61.71 o 
  14   1   6       35.00      176.87     72.79 o 
  15   1   6       36.28       11.58     82.21 o 
  16   1   6       12.81       33.75     80.06 o 
  17   1   6      164.83      126.65     87.08 o 
   0   2   6       44.51       62.03     53.02 o 
   1   2   6     2132.42     2039.86     72.77 o 
   2   2   6     1614.56     1508.51     55.90 o 
   3   2   6     1400.52     1345.85     56.87 o 
   4   2   6     8254.97     7972.43    140.72 o 
   5   2   6        5.38      -21.72     22.96 o 
   6   2   6     1893.38     2015.78     47.98 o 
   7   2   6     2012.63     2096.60     59.92 o 
   8   2   6     9210.98     9127.85    188.35 o 
   9   2   6      106.18      123.02     44.42 o 
  10   2   6       34.35       -3.11     50.30 o 
  11   2   6      315.73      186.85     58.94 o 
  12   2   6      530.74      369.56     69.06 o 
  13   2   6      150.74      109.14     77.12 o 
  14   2   6      110.01       75.63     82.06 o 
  15   2   6      230.87      222.00    123.38 o 
  16   2   6       38.25        8.62     88.49 o 
  17   2   6       15.87      -35.50     93.46 o 
   1   3   6     8708.90     9072.47    145.56 o 
   2   3   6      357.85      355.84     23.94 o 
   3   3   6     2301.32     2281.59     54.93 o 
   4   3   6     1295.61     1367.65     54.55 o 
   5   3   6      483.63      466.37     33.36 o 
   6   3   6        9.67       -6.97     25.37 o 
   7   3   6     7022.82     6748.92    151.00 o 
   8   3   6       38.91       55.91     40.16 o 
   9   3   6     1545.41     1369.76     70.08 o 
  10   3   6      512.18      493.00     59.55 o 
  11   3   6     1445.34     1385.79     79.09 o 
  12   3   6       57.94      101.06     64.80 o 
  13   3   6       13.53       38.65     75.12 o 
  14   3   6       31.90      -72.93     87.59 o 
  15   3   6       73.25       26.53     88.79 o 
  16   3   6       68.00       16.70     90.84 o 
  17   3   6      291.64      279.92    103.46 o 
   0   4   6    21122.51    22103.45    422.23 o 
   1   4   6       65.43       59.25     23.56 o 
   2   4   6       11.68       63.90     23.51 o 
   3   4   6       44.08       56.10     30.90 o 
   4   4   6     5803.29     5884.33    107.80 o 
   5   4   6      960.11     1005.29     39.69 o 
   6   4   6      665.62      679.27     34.60 o 
   7   4   6       24.78       25.45     41.91 o 
   8   4   6     1123.26     1029.71     68.98 o 
   9   4   6       10.24       -2.71     55.95 o 
  10   4   6     1964.06     2037.81    141.55 o 
  11   4   6      973.72      998.13     74.95 o 
  12   4   6      649.17      698.76     77.08 o 
  13   4   6        8.69      -26.52    100.87 o 
  14   4   6      155.42       66.68    108.64 o 
  15   4   6       50.32       35.99    120.68 o 
  16   4   6      136.25      331.65    104.43 o 
  17   4   6       10.37       18.91    100.22 o 
   1   5   6     2606.29     2639.55     60.99 o 
   2   5   6        4.74      -21.49     21.49 o 
   3   5   6     1182.54     1141.19     43.98 o 
   4   5   6       66.69      114.78     30.39 o 
   5   5   6        5.22       45.34     31.04 o 
   6   5   6      365.67      317.07     29.40 o 
   7   5   6     2256.09     2121.57    119.43 o 
   8   5   6      372.28      487.14     51.30 o 
   9   5   6     2507.66     2523.27     95.22 o 
  10   5   6      255.27      182.60     79.95 o 
  11   5   6      316.23      264.61     72.79 o 
  12   5   6        0.96       57.32    122.00 o 
  13   5   6        1.53     -140.29    140.29 o 
  14   5   6        1.29       -6.51     97.67 o 
  15   5   6      174.26      180.20    107.57 o 
  16   5   6        0.20      166.05    114.50 o 
   0   6   6    21042.41    22553.76    445.99 o 
   1   6   6      118.20      120.12     28.40 o 
   2   6   6     3502.46     3547.98    101.83 o 
   3   6   6     1143.58     1209.92     52.88 o 
   4   6   6     2891.96     2806.93     95.87 o 
   5   6   6     2542.47     2507.93     87.33 o 
   6   6   6      720.68      665.78     43.90 o 
   7   6   6      736.45      799.09     46.56 o 
   8   6   6       53.87       64.52     47.07 o 
   9   6   6      676.12      740.84     75.50 o 
  10   6   6     2760.99     2857.49    122.26 o 
  11   6   6     1328.66     1495.05    100.63 o 
  12   6   6     3159.00     3099.58    209.21 o 
  13   6   6        7.51       20.91     96.59 o 
  14   6   6      498.03      405.15    112.69 o 
  15   6   6      100.16       68.29    112.97 o 
  16   6   6     1132.61     1275.93    148.10 o 
   1   7   6      901.17      950.74     46.78 o 
   2   7   6       18.56       29.26     31.56 o 
   3   7   6      869.69      832.80     72.01 o 
   4   7   6      139.82      155.91     34.29 o 
   5   7   6        4.71      -30.53     33.81 o 
   6   7   6      136.97      126.35     38.06 o 
   7   7   6       71.61        7.46     51.85 o 
   8   7   6      110.82      203.53     66.80 o 
   9   7   6       19.56       -2.39     70.51 o 
  10   7   6       40.37      122.59     75.89 o 
  11   7   6      343.05      254.13    102.87 o 
  12   7   6       39.98      -89.15    105.37 o 
  13   7   6       90.27      102.56     99.36 o 
  14   7   6       31.18     -103.49    103.49 o 
  15   7   6        3.32       35.26    115.35 o 
   0   8   6    14406.72    14436.70    382.28 o 
   1   8   6      675.96      671.14     59.78 o 
   2   8   6      971.62      903.37     51.47 o 
   3   8   6        6.41      -38.10     38.10 o 
   4   8   6     2532.14     2514.46     85.04 o 
   5   8   6      265.96      275.24     48.15 o 
   6   8   6      128.30      110.76     53.80 o 
   7   8   6      317.02      354.69     62.07 o 
   8   8   6       35.04       43.57     67.46 o 
   9   8   6      261.28      345.51     91.96 o 
  10   8   6     2531.98     2425.39    150.79 o 
  11   8   6      487.07      396.23    124.21 o 
  12   8   6      580.56      948.12    203.51 o 
  13   8   6      137.56       11.00    118.73 o 
  14   8   6      342.66      225.32    114.46 o 
   1   9   6     2774.05     2942.46    105.40 o 
   2   9   6      369.15      372.45     51.32 o 
   3   9   6     1061.99     1055.36     62.68 o 
   4   9   6       51.29       70.70     49.49 o 
   5   9   6      436.44      334.20     61.63 o 
   6   9   6      144.03       92.61     67.85 o 
   7   9   6      374.56      460.99     66.28 o 
   8   9   6       43.55       -0.59     84.67 o 
   9   9   6      498.79      667.54    121.50 o 
  10   9   6      257.55      433.20    145.19 o 
  11   9   6      993.18      970.55    125.94 o 
  12   9   6      112.22      179.22    115.31 o 
  13   9   6       61.51      -74.26    118.60 o 
   0  10   6     2937.39     2887.07    178.71 o 
   1  10   6      401.96      518.06     95.31 o 
   2  10   6        0.38      -55.58     55.58 o 
   3  10   6      267.03      286.88     63.79 o 
   4  10   6     2125.68     2293.10    125.48 o 
   5  10   6       85.46       47.60     62.61 o 
   6  10   6       86.15       52.72     61.67 o 
   7  10   6       88.59      153.29     90.40 o 
   8  10   6      873.07      912.41    111.46 o 
   9  10   6      142.69      196.73    100.08 o 
  10  10   6      160.25       86.43    136.82 o 
  11  10   6       39.05      -44.48    145.65 o 
  12  10   6      221.94      180.92    123.85 o 
   1  11   6     3380.19     3141.36    137.92 o 
   2  11   6       68.46       47.99     75.22 o 
   3  11   6       30.04       27.42     75.88 o 
   4  11   6      138.11      161.26     69.55 o 
   5  11   6      448.43      502.03     77.65 o 
   6  11   6       75.65        6.81     78.56 o 
   7  11   6      200.09      176.36     84.31 o 
   8  11   6       41.35       80.28     99.02 o 
   9  11   6      664.98      605.30    138.58 o 
  10  11   6        7.75     -106.33    106.33 o 
  11  11   6      362.44      347.38    127.14 o 
   0  12   6      297.86      214.39    117.80 o 
   1  12   6      451.87      522.49     92.47 o 
   2  12   6      898.16      782.49     99.88 o 
   3  12   6      922.47     1004.39    103.82 o 
   4  12   6     2287.99     2479.00    134.07 o 
   5  12   6        4.25      -10.41     83.50 o 
   6  12   6      610.34      541.32     96.21 o 
   7  12   6      295.13      226.23     90.52 o 
   8  12   6     1731.63     2106.73    133.88 o 
   9  12   6        9.92      -11.92    113.50 o 
   1  13   6      400.32      344.35     98.69 o 
   2  13   6        0.04      -33.17     91.96 o 
   3  13   6      130.54      125.29     92.19 o 
   4  13   6      178.03       92.44     89.50 o 
   5  13   6      137.91      126.34     91.69 o 
   6  13   6       15.40       65.66     94.64 o 
   7  13   6       25.80      100.13     96.28 o 
   0  14   6       79.44      -18.74    139.37 o 
   1  14   6      118.04       80.92     99.78 o 
   2  14   6      461.64      366.19    105.79 o 
   3  14   6      153.30      253.84    104.44 o 
   4  14   6      412.02      453.74    111.93 o 
   1   1   7     5268.71     5342.97    151.13 o 
   2   1   7     2730.20     2558.78     82.93 o 
   3   1   7     2612.16     2606.32     87.17 o 
   4   1   7     3633.15     3538.15     96.93 o 
   5   1   7      753.70      751.65     42.57 o 
   6   1   7     2656.91     2709.46     78.68 o 
   7   1   7     1206.16     1181.30     65.61 o 
   8   1   7      152.17      226.06     54.27 o 
   9   1   7      149.60      157.66     58.16 o 
  10   1   7      201.76      198.50     61.88 o 
  11   1   7     2306.17     2277.67    100.69 o 
  12   1   7     2442.91     2351.25    112.04 o 
  13   1   7      364.57      398.24    107.76 o 
  14   1   7      329.43      326.68     81.05 o 
  15   1   7      245.75      362.71    143.57 o 
  16   1   7        0.32       48.41     87.11 o 
   0   2   7        7.18       26.01     32.29 o 
   1   2   7       27.90       20.59     23.89 o 
   2   2   7      450.65      491.63     35.69 o 
   3   2   7     4576.77     4652.53    121.29 o 
   4   2   7       56.35       86.66     24.28 o 
   5   2   7     3683.80     3694.32     74.77 o 
   6   2   7      297.69      318.43     33.62 o 
   7   2   7      408.13      431.59     50.86 o 
   8   2   7      357.55      382.27     54.35 o 
   9   2   7       80.03       61.55     56.77 o 
  10   2   7       40.82       32.48     61.61 o 
  11   2   7      192.44      176.39     70.41 o 
  12   2   7      183.56      305.46     80.94 o 
  13   2   7      967.06     1013.61     98.44 o 
  14   2   7        2.55      -35.18     81.66 o 
  15   2   7      175.54       98.64     99.77 o 
  16   2   7       16.80       41.25    118.17 o 
   1   3   7     3595.12     3748.21    111.22 o 
   2   3   7      378.81      372.11     26.61 o 
   3   3   7     1404.80     1427.32     44.11 o 
   4   3   7       17.60       48.16     26.45 o 
   5   3   7     2626.99     2582.41     67.14 o 
   6   3   7       40.81      -33.85     49.03 o 
   7   3   7     3843.12     3823.32    124.51 o 
   8   3   7     1664.96     1520.21     78.34 o 
   9   3   7      169.91      152.47     59.69 o 
  10   3   7      379.44      187.92     64.76 o 
  11   3   7     1647.08     1454.43     95.63 o 
  12   3   7      362.25      321.74    129.89 o 
  13   3   7      176.91      148.69     84.53 o 
  14   3   7        0.02     -117.87    117.87 o 
  15   3   7      442.05      441.89    130.50 o 
  16   3   7      140.15       82.19     97.74 o 
   0   4   7      926.25      895.42     45.98 o 
   1   4   7      956.06     1065.01     37.87 o 
   2   4   7      390.85      402.96     30.92 o 
   3   4   7     4596.48     4495.61    143.88 o 
   4   4   7      359.04      385.77     34.23 o 
   5   4   7     1781.21     1717.38     81.09 o 
   6   4   7       53.33       57.69     54.73 o 
   7   4   7     1600.89     1599.03    149.69 o 
   8   4   7        0.32        1.41     60.97 o 
   9   4   7       36.90       93.34     99.25 o 
  10   4   7       73.34      136.37     86.70 o 
  11   4   7     1217.78     1139.27    111.74 o 
  12   4   7      604.31      585.95     88.76 o 
  13   4   7     1197.68     1284.14    108.53 o 
  14   4   7       50.95     -118.03    118.03 o 
  15   4   7      145.66      150.68    158.06 o 
  16   4   7        8.32       -1.84    137.69 o 
   1   5   7     1652.81     1571.16     47.97 o 
   2   5   7      150.26      190.48     31.91 o 
   3   5   7     4559.48     4507.86    121.60 o 
   4   5   7     4063.78     4001.88    218.82 o 
   5   5   7     1645.64     1702.07     77.68 o 
   6   5   7     1170.74     1151.95    133.23 o 
   7   5   7      862.59      776.30     76.94 o 
   8   5   7       53.58       59.26     67.00 o 
   9   5   7      764.71      614.99     92.35 o 
  10   5   7      215.17      138.22     78.28 o 
  11   5   7      342.29      473.20    176.79 o 
  12   5   7      104.18       11.89    127.21 o 
  13   5   7        2.33      -58.86     97.19 o 
  14   5   7      479.44      325.40    275.49 o 
  15   5   7      433.66      349.58    119.77 o 
   0   6   7      314.64      302.18     64.89 o 
   1   6   7      995.34     1007.05     69.50 o 
   2   6   7      298.72      254.88     44.62 o 
   3   6   7      452.22      425.17     75.76 o 
   4   6   7       15.08       75.37     48.61 o 
   5   6   7       33.78       94.64     50.67 o 
   6   6   7        0.98       41.50     70.46 o 
   7   6   7        1.61      -60.34     60.34 o 
   8   6   7        6.26       30.13    117.71 o 
   9   6   7       22.68      -44.49     92.21 o 
  10   6   7      244.38      238.36    121.27 o 
  11   6   7      140.35       95.47    183.57 o 
  12   6   7       25.98      100.24    129.81 o 
  13   6   7       53.07      -98.98     98.98 o 
  14   6   7        0.05      -18.69    107.16 o 
  15   6   7        0.91      -58.59    116.59 o 
   1   7   7      528.33      593.97     55.78 o 
   2   7   7     3518.37     3485.78    105.03 o 
   3   7   7     2439.62     2468.82     88.83 o 
   4   7   7     2511.00     2602.19    105.20 o 
   5   7   7      323.70      285.15     59.02 o 
   6   7   7     1631.92     1576.56    150.49 o 
   7   7   7     1849.75     1858.17    152.36 o 
   8   7   7       78.21       -8.18     72.12 o 
   9   7   7      588.51      526.94     89.61 o 
  10   7   7      215.07      284.38    186.24 o 
  11   7   7      289.87      255.66     95.58 o 
  12   7   7      314.57      457.56    112.79 o 
  13   7   7       14.47      105.94    110.18 o 
  14   7   7      202.42      224.25    115.09 o 
   0   8   7      869.22      845.22     91.40 o 
   1   8   7      186.59      207.22     54.57 o 
   2   8   7      367.13      395.61     56.61 o 
   3   8   7      725.01      857.50     64.33 o 
   4   8   7       63.98      -17.35     50.87 o 
   5   8   7      781.42      858.68     77.61 o 
   6   8   7      197.15      101.39     76.75 o 
   7   8   7      412.68      334.04     84.24 o 
   8   8   7       23.17      -73.03     73.03 o 
   9   8   7       74.45      -58.81     82.83 o 
  10   8   7       11.60       25.89     91.73 o 
  11   8   7       79.17      112.87     95.01 o 
  12   8   7        0.05      -36.03     99.47 o 
  13   8   7       73.73       36.68    140.15 o 
   1   9   7      622.83      642.63     67.29 o 
   2   9   7        3.71      -33.04     55.35 o 
   3   9   7     1987.81     2019.35     97.92 o 
   4   9   7      947.49      779.29     80.39 o 
   5   9   7     1863.59     1737.45    127.26 o 
   6   9   7      183.42      213.59     75.08 o 
   7   9   7     2097.90     2190.53    134.43 o 
   8   9   7       63.50       22.66     90.10 o 
   9   9   7      625.87      582.84    101.43 o 
  10   9   7      114.63       83.97     95.38 o 
  11   9   7       85.79       43.70     98.87 o 
  12   9   7        0.92        5.74    108.17 o 
   0  10   7        0.25      -48.09     85.97 o 
   1  10   7        1.94      -50.27     60.25 o 
   2  10   7        8.33      -34.35     67.08 o 
   3  10   7     1113.40     1227.95     87.59 o 
   4  10   7      509.71      404.92     71.64 o 
   5  10   7     1556.24     1686.06     96.27 o 
   6  10   7        0.27        5.34     73.47 o 
   7  10   7      849.07      631.90    150.99 o 
   8  10   7      382.42      283.34    103.42 o 
   9  10   7      118.42       69.02    101.12 o 
  10  10   7       44.32      -91.66    108.80 o 
  11  10   7      534.94      416.68    128.99 o 
   1  11   7      277.21      245.93     76.38 o 
   2  11   7      176.57      300.64     85.50 o 
   3  11   7      881.64     1020.60     88.29 o 
   4  11   7        4.98       25.68     94.89 o 
   5  11   7        7.38      -34.94     87.74 o 
   6  11   7      302.90      317.66     86.38 o 
   7  11   7      474.94      555.36     94.47 o 
   8  11   7      364.75      342.94     92.64 o 
   9  11   7      271.38      119.44    113.66 o 
   0  12   7        6.49      -93.98    115.05 o 
   1  12   7        2.90      -22.99     79.98 o 
   2  12   7       22.60      -33.13     78.47 o 
   3  12   7       34.07       59.29     77.51 o 
   4  12   7      214.15      198.21     91.64 o 
   5  12   7     1346.38     1478.53    119.46 o 
   6  12   7       25.57      -52.63     89.02 o 
   7  12   7       48.21     -108.17    108.17 o 
   1  13   7      783.14      866.94    110.53 o 
   2  13   7      214.22      238.42     91.03 o 
   3  13   7      262.24      212.56     96.17 o 
   4  13   7      716.84      767.64    160.85 o 
   0   0   8     9198.81     9501.54   1177.37 o 
   1   0   8       31.61       20.28    205.55 o 
   2   0   8     1241.80     1312.71    141.60 o 
   3   0   8       75.96       35.04     52.43 o 
   4   0   8     1791.82     1741.55     89.87 o 
   5   0   8     5390.69     4969.78    260.71 o 
   6   0   8      896.10      846.80     81.92 o 
   7   0   8      416.97      359.30     78.11 o 
   8   0   8       50.76       50.36     92.36 o 
   9   0   8      329.28      266.38     90.25 o 
  10   0   8      119.36      145.91    115.31 o 
  11   0   8       55.83       81.88     98.98 o 
  12   0   8     2376.28     2135.35    206.31 o 
  13   0   8      361.18      270.15    114.37 o 
  14   0   8      877.54     1054.38    223.55 o 
  15   0   8       52.15      -15.44    112.02 o 
   1   1   8     1089.71     1064.96     68.49 o 
   2   1   8        8.21        3.85     29.36 o 
   3   1   8       12.65       58.37     26.77 o 
   4   1   8       87.99      122.51     32.17 o 
   5   1   8       68.38      111.28     42.15 o 
   6   1   8      799.13      833.45     60.77 o 
   7   1   8      112.42      122.87     53.73 o 
   8   1   8      474.72      523.76     72.35 o 
   9   1   8      177.34      148.73     62.76 o 
  10   1   8       20.82       53.68     89.89 o 
  11   1   8       17.81       60.24     73.69 o 
  12   1   8      466.95      474.34     84.49 o 
  13   1   8        2.53       97.04    103.04 o 
  14   1   8        1.74       89.64    144.15 o 
  15   1   8       22.33      -62.61     89.75 o 
   0   2   8     5699.92     5919.49    171.23 o 
   1   2   8      520.15      539.05     35.09 o 
   2   2   8      661.90      648.62     40.53 o 
   3   2   8      401.11      377.62     53.19 o 
   4   2   8     3431.27     3217.44    103.73 o 
   5   2   8     1956.86     2001.41     88.98 o 
   6   2   8       16.05       48.08     44.91 o 
   7   2   8      577.69      563.02     59.28 o 
   8   2   8      158.39        3.08     56.38 o 
   9   2   8      328.64      332.98     68.54 o 
  10   2   8      298.76      355.84     72.64 o 
  11   2   8        8.34       40.27     73.17 o 
  12   2   8      109.61      164.94     81.69 o 
  13   2   8      163.80      223.48    148.46 o 
  14   2   8        7.10      -86.04     86.04 o 
  15   2   8      385.74      309.97     99.66 o 
   1   3   8     1606.13     1764.42     73.92 o 
   2   3   8      568.69      580.51     41.57 o 
   3   3   8      571.13      527.39     61.04 o 
   4   3   8     2402.18     2461.54    150.47 o 
   5   3   8      289.63      222.68     64.76 o 
   6   3   8      363.69      275.97     59.92 o 
   7   3   8     1722.52     1706.80    121.08 o 
   8   3   8       62.34       76.24     57.40 o 
   9   3   8      308.78      392.77     69.53 o 
  10   3   8       78.43        7.05     68.16 o 
  11   3   8      363.61      188.63     78.71 o 
  12   3   8       24.28       25.51     84.03 o 
  13   3   8       15.17      -84.27     84.27 o 
  14   3   8      301.31      213.53    104.27 o 
  15   3   8      240.55      247.44    103.34 o 
   0   4   8      385.88      434.47     56.62 o 
   1   4   8      407.65      415.39     57.68 o 
   2   4   8      217.87      250.81     42.87 o 
   3   4   8      736.17      693.38     51.84 o 
   4   4   8      973.37      978.10     70.84 o 
   5   4   8      679.22      598.37     90.49 o 
   6   4   8        5.45       -6.20     56.35 o 
   7   4   8       26.72      -23.54     62.13 o 
   8   4   8     2284.72     2342.79    161.07 o 
   9   4   8      935.04      998.65    142.07 o 
  10   4   8        1.06      -41.61     79.71 o 
  11   4   8       33.73       51.80    112.92 o 
  12   4   8      234.90      344.13    108.70 o 
  13   4   8      252.51      271.48    131.63 o 
  14   4   8        0.07      112.19    109.74 o 
   1   5   8      766.58      772.22     77.38 o 
   2   5   8       38.33      -11.28     39.63 o 
   3   5   8       11.39       78.40     72.10 o 
   4   5   8      334.91      311.32     75.61 o 
   5   5   8       85.36       39.27     54.54 o 
   6   5   8     1784.19     1384.27     99.33 o 
   7   5   8      237.40      207.76    155.18 o 
   8   5   8       53.28      -88.80     94.95 o 
   9   5   8      681.01      550.10    136.04 o 
  10   5   8      141.40       55.33    111.12 o 
  11   5   8        1.36     -113.96    157.37 o 
  12   5   8       88.74       90.11     98.89 o 
  13   5   8       70.54       -3.73    104.37 o 
  14   5   8       90.60     -100.39    197.72 o 
   0   6   8     1115.55      895.97     83.64 o 
   1   6   8      809.12      760.50     57.41 o 
   2   6   8     2217.55     2286.68     81.40 o 
   3   6   8     1080.43     1095.05     63.20 o 
   4   6   8     1403.95     1334.85    111.07 o 
   5   6   8       59.44       50.53     55.39 o 
   6   6   8      345.27      280.79     70.65 o 
   7   6   8      344.22      241.86     89.94 o 
   8   6   8     3898.31     4047.31    338.62 o 
   9   6   8      491.03      451.65    114.46 o 
  10   6   8      304.11      192.51    148.50 o 
  11   6   8       45.79      -48.90    244.71 o 
  12   6   8      399.74      427.95    111.87 o 
  13   6   8      522.68      395.48    116.19 o 
   1   7   8       17.92      -19.13     49.27 o 
   2   7   8      137.52      170.03     51.01 o 
   3   7   8       19.58       -6.94     49.09 o 
   4   7   8       93.49       36.27     57.62 o 
   5   7   8      102.01       67.93     59.05 o 
   6   7   8       96.75      111.43     62.84 o 
   7   7   8       58.22      -30.27     71.83 o 
   8   7   8       22.91      -40.31     75.76 o 
   9   7   8      394.73      349.05     90.24 o 
  10   7   8       96.10      185.35     92.76 o 
  11   7   8       15.55      -16.25     95.23 o 
  12   7   8        1.20      -52.68    100.79 o 
   0   8   8      121.11       87.57     77.86 o 
   1   8   8      752.53      773.71     68.20 o 
   2   8   8       12.07      125.19     56.07 o 
   3   8   8      735.23      727.04     66.28 o 
   4   8   8      870.29      829.70     68.75 o 
   5   8   8       23.28      -62.50     62.50 o 
   6   8   8      260.71      267.96     71.60 o 
   7   8   8      263.27      234.12     83.42 o 
   8   8   8     1968.29     1974.71    221.96 o 
   9   8   8       97.20      -39.12     86.54 o 
  10   8   8       22.06      -14.99     92.19 o 
  11   8   8      171.40      112.92    104.90 o 
   1   9   8      531.24      609.34     68.87 o 
   2   9   8      294.64      416.37     66.07 o 
   3   9   8      319.34      341.03     66.19 o 
   4   9   8      270.48      371.22     66.24 o 
   5   9   8       54.69       57.68     60.61 o 
   6   9   8      149.92       73.18     82.56 o 
   7   9   8      379.03      327.25    118.21 o 
   8   9   8      245.29      287.87     93.41 o 
   9   9   8      383.31      319.77     98.86 o 
  10   9   8       14.39       94.65    100.06 o 
   0  10   8     1275.56     1316.64    120.75 o 
   1  10   8      119.53      139.42     66.93 o 
   2  10   8        7.75        9.56     67.10 o 
   3  10   8      328.50      316.77     93.64 o 
   4  10   8      869.23      896.77     88.73 o 
   5  10   8       78.39       94.03     76.62 o 
   6  10   8       97.04       28.30     74.48 o 
   7  10   8        1.07      -75.14     75.14 o 
   8  10   8       96.11       30.57    109.11 o 
   9  10   8      335.75      313.69    106.12 o 
   1  11   8      285.40      375.44     78.34 o 
   2  11   8      859.00      727.78    101.03 o 
   3  11   8        1.72      -68.91     68.91 o 
   4  11   8      282.72      171.71     82.83 o 
   5  11   8        0.95       57.69     79.32 o 
   6  11   8        0.88      -39.21     80.29 o 
   7  11   8      268.68       39.95     84.62 o 
   0  12   8     2036.45     2259.59    165.53 o 
   1  12   8      126.47      197.92     82.03 o 
   2  12   8      166.47      207.05     80.75 o 
   3  12   8       26.44       45.19     85.27 o 
   4  12   8      481.59      515.53     94.80 o 
   1   1   9      486.20      524.89     77.47 o 
   2   1   9      219.71      183.14     90.67 o 
   3   1   9     1101.20     1119.76     86.94 o 
   4   1   9      199.48      269.08     40.42 o 
   5   1   9       15.23       56.45     43.66 o 
   6   1   9     1380.48     1531.13     75.18 o 
   7   1   9      929.37      946.71     70.84 o 
   8   1   9      224.21      323.75     68.78 o 
   9   1   9     1889.30     1706.63    119.16 o 
  10   1   9      857.98      871.52    185.91 o 
  11   1   9       39.09      121.39     77.30 o 
  12   1   9        0.24       69.88     94.11 o 
  13   1   9       12.65      139.90    129.12 o 
   0   2   9     1337.96     1573.25    460.52 o 
   1   2   9       80.15      141.39     60.04 o 
   2   2   9      986.73     1248.19     73.94 o 
   3   2   9      604.25      610.69     68.31 o 
   4   2   9       24.06       43.86     64.00 o 
   5   2   9       18.60      -59.39     59.39 o 
   6   2   9      263.54      149.49     96.26 o 
   7   2   9      118.98       76.65     55.52 o 
   8   2   9      223.15      230.17     88.48 o 
   9   2   9      129.72       96.35     67.58 o 
  10   2   9      544.33      486.52    112.85 o 
  11   2   9      126.06      235.05    164.72 o 
  12   2   9       42.45       88.61    159.93 o 
  13   2   9       26.89        4.22     88.39 o 
   1   3   9       67.25       42.57     52.40 o 
   2   3   9     2276.05     2333.03    116.90 o 
   3   3   9      252.89      296.37     60.86 o 
   4   3   9      576.93      673.07     59.18 o 
   5   3   9      861.98      927.89    118.60 o 
   6   3   9      423.20      277.69    127.75 o 
   7   3   9      373.40      239.73     98.77 o 
   8   3   9      381.18      326.73     75.61 o 
   9   3   9      413.45      349.75     85.63 o 
  10   3   9      420.36      244.49     92.39 o 
  11   3   9        2.38      -31.80     77.65 o 
  12   3   9      222.55      170.70     92.48 o 
  13   3   9      310.62      232.31    138.45 o 
   0   4   9     2195.26     2139.87    177.71 o 
   1   4   9       12.13      -39.66     49.72 o 
   2   4   9      220.59      178.77     76.83 o 
   3   4   9        9.36       29.01     69.78 o 
   4   4   9      172.44        7.30     79.01 o 
   5   4   9      506.35      483.53    117.22 o 
   6   4   9      323.59      146.77    148.31 o 
   7   4   9       46.51       44.16    119.44 o 
   8   4   9     1040.60     1049.67    158.67 o 
   9   4   9      304.42      345.36    139.40 o 
  10   4   9      676.31      563.03    153.19 o 
  11   4   9      113.56       57.04     95.51 o 
  12   4   9       97.70        5.29    134.78 o 
   1   5   9     1285.82     1486.37    100.68 o 
   2   5   9     1874.82     1998.52    134.03 o 
   3   5   9       37.27       40.04     44.97 o 
   4   5   9      153.06      131.66     78.50 o 
   5   5   9       24.65       23.13     61.52 o 
   6   5   9      503.32      402.96     87.22 o 
   7   5   9       41.25      -83.82    114.17 o 
   8   5   9       59.68       19.55     77.22 o 
   9   5   9       33.57      -62.91    100.37 o 
  10   5   9       14.33     -102.70    136.79 o 
  11   5   9      462.31      322.28    145.62 o 
  12   5   9      272.02      228.31    109.30 o 
   0   6   9      204.77      198.24     95.63 o 
   1   6   9      280.65      236.60     53.60 o 
   2   6   9      349.25      292.63     58.19 o 
   3   6   9        0.71      -48.48     66.05 o 
   4   6   9       38.63      -74.37     86.55 o 
   5   6   9       51.95      -84.04    142.22 o 
   6   6   9        0.60      -78.37     81.66 o 
   7   6   9       63.21        1.58    104.98 o 
   8   6   9       56.45      -80.02    169.62 o 
   9   6   9       38.42       15.48    196.40 o 
  10   6   9       63.67       12.85     92.18 o 
  11   6   9        9.30      146.09    102.78 o 
   1   7   9     2222.76     2128.74     88.84 o 
   2   7   9      449.76      564.54     63.29 o 
   3   7   9        1.57        2.46     54.49 o 
   4   7   9       81.38       20.11     55.24 o 
   5   7   9      685.46      693.97     76.09 o 
   6   7   9      142.80      145.70     78.82 o 
   7   7   9      137.07      127.86     80.49 o 
   8   7   9       62.24       62.29     84.78 o 
   9   7   9      121.62      269.52     95.38 o 
  10   7   9       16.91       -2.71     92.79 o 
   0   8   9      324.27      372.26     97.47 o 
   1   8   9       45.16      -14.53     59.22 o 
   2   8   9      162.99      202.85     63.22 o 
   3   8   9      619.99      722.39     71.18 o 
   4   8   9       54.05       24.81     61.24 o 
   5   8   9       23.76       48.88     62.82 o 
   6   8   9       36.91      -29.97     77.75 o 
   7   8   9        8.88       28.65     83.87 o 
   8   8   9       63.90       -9.19     88.43 o 
   9   8   9        3.15      -46.70     95.29 o 
   1   9   9      518.90      448.48     71.48 o 
   2   9   9     1217.63     1213.88     84.45 o 
   3   9   9        1.11      -27.38     63.70 o 
   4   9   9       98.68      130.03     67.30 o 
   5   9   9      192.99      202.40     74.62 o 
   6   9   9      413.96      458.26     82.36 o 
   7   9   9        5.22      -27.40     87.89 o 
   8   9   9       29.14      -90.50     90.50 o 
   0  10   9      488.85      410.71    105.62 o 
   1  10   9      220.04      244.58     73.34 o 
   2  10   9      358.05      320.69     76.58 o 
   3  10   9      250.31      278.69     75.58 o 
   4  10   9       28.98      -61.84     75.36 o 
   5  10   9        1.34      -10.55     79.13 o 
   6  10   9      174.99      231.27     85.08 o 
   1  11   9       24.66      -39.34     74.72 o 
   2  11   9       58.24       36.91     88.73 o 
   0   0  10       45.10       71.69    395.35 o 
   1   0  10     1148.43      666.00    321.77 o 
   2   0  10      114.43       35.05     83.19 o 
   3   0  10     2307.20     2324.32    168.48 o 
   4   0  10       59.33      119.61    112.55 o 
   5   0  10       92.05       47.29    117.79 o 
   6   0  10       25.51       23.59     83.72 o 
   7   0  10        8.21      -74.61    130.12 o 
   8   0  10        2.12      -52.17    163.04 o 
   9   0  10      211.20      189.35    308.73 o 
  10   0  10        2.92      149.60    114.26 o 
  11   0  10      193.89      331.30    143.37 o 
   1   1  10       56.28       50.08     76.67 o 
   2   1  10      263.30      193.02     90.99 o 
   3   1  10       46.34       98.25     64.98 o 
   4   1  10      300.28      355.90     81.92 o 
   5   1  10      185.00      120.65     85.65 o 
   6   1  10       36.47       97.62     64.79 o 
   7   1  10        3.52        9.85     96.29 o 
   8   1  10       61.87       44.79    107.88 o 
   9   1  10        4.62      128.80    117.92 o 
  10   1  10       46.00      119.42     78.70 o 
  11   1  10       97.99      149.90    100.36 o 
   0   2  10       56.57      145.07     91.25 o 
   1   2  10     1261.04     1465.10     94.40 o 
   2   2  10        9.06       98.03    120.34 o 
   3   2  10      843.61      944.58    141.03 o 
   4   2  10       96.96       73.49     99.18 o 
   5   2  10        2.37       67.64    100.86 o 
   6   2  10      197.65      157.38    117.13 o 
   7   2  10        2.37       84.50    122.44 o 
   8   2  10       25.18       16.24    144.71 o 
   9   2  10      285.03      234.42     75.57 o 
  10   2  10       43.63      195.39     81.23 o 
  11   2  10        5.60       81.45     98.51 o 
   1   3  10      132.56       77.35     61.56 o 
   2   3  10      437.95      462.32     63.37 o 
   3   3  10       14.93      -55.50    148.46 o 
   4   3  10      879.11     1017.93    121.43 o 
   5   3  10        3.19       47.44    104.87 o 
   6   3  10      462.25      412.61    159.37 o 
   7   3  10        1.86      -29.09     79.17 o 
   8   3  10        9.37     -112.37    112.37 o 
   9   3  10        4.44      -32.27     84.76 o 
  10   3  10       84.67      144.53     97.82 o 
  11   3  10        5.13      -25.90     96.98 o 
   0   4  10        2.11       24.36     58.59 o 
   1   4  10       97.37      149.71    124.83 o 
   2   4  10       52.34       56.62     83.22 o 
   3   4  10      128.05       49.12     98.44 o 
   4   4  10       73.98       60.84    140.11 o 
   5   4  10      902.36     1056.90    212.27 o 
   6   4  10       18.03       37.26    139.41 o 
   7   4  10      234.61      197.22    155.76 o 
   8   4  10        8.09       62.67    154.48 o 
   9   4  10      231.16      310.87     94.26 o 
  10   4  10       16.21      -56.17     95.02 o 
   1   5  10       40.87      -34.22    100.94 o 
   2   5  10      344.44      288.42     90.42 o 
   3   5  10      430.52      399.74    129.48 o 
   4   5  10      352.51      466.80    122.01 o 
   5   5  10        3.69      -55.58     83.07 o 
   6   5  10      103.56       63.47    107.36 o 
   7   5  10        1.58      -30.53     74.26 o 
   8   5  10        6.80       22.92     81.38 o 
   9   5  10       84.45      -90.97     90.97 o 
  10   5  10       18.86      -65.78    151.41 o 
   0   6  10        5.60        2.02    195.96 o 
   1   6  10       36.34      -75.70    117.07 o 
   2   6  10        1.62        7.50     72.65 o 
   3   6  10        1.58      -15.76     53.75 o 
   4   6  10       41.63       91.10     59.74 o 
   5   6  10     2402.10     2671.00    124.67 o 
   6   6  10      186.54      185.98     78.95 o 
   7   6  10      383.37      419.45     89.02 o 
   8   6  10       35.48        2.46    104.72 o 
   9   6  10      195.73      101.76    124.85 o 
   1   7  10       58.42       52.98     63.34 o 
   2   7  10       26.75       -3.76     58.22 o 
   3   7  10       17.26      -57.85     57.85 o 
   4   7  10        0.23      -58.37     59.14 o 
   5   7  10       18.64       17.55     65.97 o 
   6   7  10      142.12       80.83     80.47 o 
   7   7  10      148.94       57.65     86.02 o 
   8   7  10       15.64       91.16     95.24 o 
   0   8  10        1.44      127.34     91.23 o 
   1   8  10       84.09       77.96     64.81 o 
   2   8  10       42.44      -12.75     64.59 o 
   3   8  10      117.92       72.88     65.48 o 
   4   8  10       44.04       52.97     66.01 o 
   5   8  10      665.25      901.71     85.90 o 
   6   8  10        3.47      -13.43     73.15 o 
   1   9  10       11.87       10.48     69.37 o 
   2   9  10       45.73      104.81     72.68 o 
   3   9  10       46.61      168.55     73.14 o 
   4   9  10      438.99      419.75    140.65 o 
   1   1  11      127.16      260.32    223.39 o 
   2   1  11       18.71     -189.85    205.29 o 
   3   1  11      174.79      205.12    255.76 o 
   4   1  11       59.59     -207.77    335.62 o 
   5   1  11       34.89     -318.95    318.95 o 
   6   1  11      653.45      613.43    182.10 o 
   7   1  11      421.53      381.63    321.69 o 
   8   1  11       19.09     -110.39    307.27 o 
   0   2  11      570.94      449.02    490.93 o 
   1   2  11      233.82      247.56    268.70 o 
   2   2  11       49.87      271.81    292.53 o 
   3   2  11       36.11     -148.51    519.17 o 
   4   2  11       34.30       49.96    449.66 o 
   5   2  11       10.76     -101.99    300.53 o 
   6   2  11      138.57       -9.27    217.91 o 
   7   2  11      169.38      -40.01    187.34 o 
   8   2  11       78.85      203.65    111.54 o 
   1   3  11        0.15      475.61    436.26 o 
   2   3  11      735.77      727.79    872.17 o 
   3   3  11      106.76       64.54    722.28 o 
   4   3  11       83.80      150.10    212.95 o 
   5   3  11        9.67      129.81    161.67 o 
   6   3  11      499.08      598.95    144.52 o 
   7   3  11      129.71      267.21    248.64 o 
   8   3  11        2.68     -102.34    121.32 o 
   2   4  11      203.39      354.08    236.78 o 
   3   4  11      184.84      252.07    455.58 o 
   4   4  11        0.96      343.93    495.28 o 
   5   4  11      146.41      120.41    131.42 o 
   6   4  11      169.69      194.21     94.93 o 
   7   4  11      109.64      228.69    103.03 o 
   1   5  11      431.59      545.95    200.94 o 
   2   5  11      213.34      128.07    110.94 o 
   3   5  11        0.36      -74.12    114.66 o 
   4   5  11        0.90      -28.64    216.14 o 
   5   5  11       52.02       53.61    122.44 o 
   6   5  11        5.52       46.17     94.33 o 
   0   6  11        9.16      289.92    141.20 o 
   1   6  11       18.85       75.80     80.95 o 
   2   6  11        0.32       41.79     86.96 o 
   3   6  11        0.53       27.22    107.76 o 
   4   6  11       49.20      196.27     94.05 o 
   5   6  11      145.00       90.41     77.82 o 
   1   7  11      129.20      114.28     90.14 o 
   2   7  11      289.83      379.15     97.51 o 
                                                 
